# Supplementary material for: A Small Fraction of Progenitors Differentiate Into Mature Adipocytes by Escaping the Constraints on the Cell Structure
Source: Front Cell Dev Biol. 2021 Oct 11;9:753042. doi: 10.3389/fcell.2021.753042 (PMC8542793; doi:10.3389/fcell.2021.753042)
Supplement: Supplementary file 1 [file Data_Sheet_1.CSV]

Population	Marker
P1	Abtb2
P1	Aipl1
P1	Akt3
P1	Aldh1l2
P1	Ank2
P1	Ankrd28
P1	Apaf1
P1	Arid5b
P1	Asap1
P1	Atp1a3
P1	Calcrl
P1	Capg
P1	Ccl9
P1	Cdk5rap2
P1	Chmp4c
P1	Clca5
P1	Clcn5
P1	Cpt1a
P1	Crim1
P1	Csrp1
P1	Cttnbp2nl
P1	Cubn
P1	Dnah6
P1	Dner
P1	Eif2ak4
P1	Enpp3
P1	Eps8
P1	Fam13b
P1	Farp1
P1	Fhl3
P1	Flrt3
P1	Foxa1
P1	Foxd1
P1	Foxl1
P1	Fras1
P1	Frmd4a
P1	Gm15910
P1	Gm16617
P1	Gm16998
P1	Gm8787
P1	Gsap
P1	Hectd2
P1	Hspb6
P1	Ica1
P1	Kif21b
P1	Klf12
P1	Klf6
P1	Klf7
P1	Maml3
P1	Mbnl3
P1	Mov10
P1	Msrb3
P1	Nedd9
P1	Ngfrap1
P1	Nrxn2
P1	Palld
P1	Pde5a
P1	Pde8b
P1	Pdlim5
P1	Pls3
P1	Pml
P1	Polk
P1	Prkch
P1	Ptgir
P1	Ptpre
P1	Pxylp1
P1	Rad51b
P1	Rap1gap
P1	Samd10
P1	Samd4
P1	Sepw1
P1	Setbp1
P1	Sgca
P1	Sh3bgrl2
P1	Slc25a24
P1	Slc6a9
P1	Snx9
P1	Sox9
P1	Spdya
P1	Spry2
P1	Srrm4
P1	Sstr3
P1	St6gal1
P1	Swap70
P1	Syne1
P1	Synpo2
P1	Tanc2
P1	Tgif1
P1	Tm6sf1
P1	Ttc26
P1	Ttll7
P1	Txlnb
P1	Uap1l1
P1	Ubc
P1	Vgll3
P1	Wdr31
P1	Wisp1
P1	Xk
P1	Zdhhc2
P1	Zfhx3
P1	Zfhx4
P2	Aldoc
P2	Bcl6
P2	Bcmo1
P2	Cbr1
P2	Ccrn4l
P2	Cldn15
P2	Fam132a
P2	Fam195a
P2	Fn3k
P2	Gm14164
P2	Gm7694
P2	Grhl1
P2	Hipk2
P2	Ibsp
P2	Kank1
P2	Krt36
P2	Liph
P2	Lrg1
P2	Ltc4s
P2	Lypd6b
P2	Mir6986
P2	Mst1r
P2	Myom3
P2	Oit3
P2	Parp16
P2	Pex16
P2	Pkd2l1
P2	Pkp2
P2	Ppara
P2	Prr5l
P2	Sema4d
P2	Slc5a6
P2	Vav1
P2	Zfp36l3
P3	Arhgef5
P3	BC100451
P3	Bcar1
P3	Ccl7
P3	Cep128
P3	Chd3os
P3	Cst6
P3	Cxcl1
P3	Dnase1l3
P3	Elovl6
P3	F2r
P3	F7
P3	Flt1
P3	Fmnl3
P3	Hdx
P3	Hmgcr
P3	Ier5
P3	Irf2bpl
P3	Lin28b
P3	Mir27a
P3	Myo1e
P3	Nuak1
P3	Pdgfc
P3	Pdlim7
P3	Plk2
P3	Pmch
P3	Rab39b
P3	S100a5
P3	Slc25a13
P3	Sox11
P3	Srf
P3	Stk10
P3	Tsc22d2
P3	Txndc2
P3	Wnk3
P3	Zfp365
