# Supplementary material for: A Small Fraction of Progenitors Differentiate Into Mature Adipocytes by Escaping the Constraints on the Cell Structure
Source: Front Cell Dev Biol. 2021 Oct 11;9:753042. doi: 10.3389/fcell.2021.753042 (PMC8542793; doi:10.3389/fcell.2021.753042)
Supplement: Supplementary file 2 [file Data_Sheet_2.CSV]

series_id	treatment_type	gene_id	logFC	AveExpr	t	P.Value	adj.P.Val	B
GSE1458	rosiglitazone	Chchd10	2.4904832956910217	11.1222378296886	6.845074227525272	4.880193226653053e-5	0.14332244158690338	1.6891354737150754
GSE1458	rosiglitazone	Anxa2	1.9810011595764336	13.380136504340827	5.527103308244271	2.679176414692336e-4	0.23202779177776753	0.4755367465471769
GSE1458	rosiglitazone	Zfp865	1.8648121228031376	5.8970665766687755	5.274010586888738	3.817169240310317e-4	0.23202779177776753	0.20780900809923963
GSE1458	rosiglitazone	Olfr1507	1.9504112973058156	6.417135422233234	5.195630059827138	4.2673229606530826e-4	0.23202779177776753	0.12250203465668008
GSE1458	rosiglitazone	Gmnn	2.7664073882260887	6.05063216204154	5.085614456662311	4.997519094565358e-4	0.23202779177776753	8.383552222230861e-4
GSE1458	rosiglitazone	Acaa1b	1.9512314789720373	12.3775960087679	4.854341329527806	7.005286342967545e-4	0.26635316986630947	-0.2622900497132621
GSE1458	rosiglitazone	2010309G21Rik	2.158455334289476	6.949484506898977	4.699648293755282	8.818534315353888e-4	0.294134045766448	-0.44387245713774615
GSE1458	rosiglitazone	Reep6	1.2374378830322252	12.022082696208633	4.632609480967813	9.754016383335612e-4	0.294134045766448	-0.5239500727222595
GSE1458	rosiglitazone	Csrp2	1.904914335664653	6.624714505386128	4.42210259492099	0.0013442655846336604	0.3562606940340947	-0.7808023725339162
GSE1458	rosiglitazone	Hsd17b12	1.4362063195168138	12.46615467794313	4.378369320196307	0.0014380242388192849	0.3562606940340947	-0.835182386833103
GSE1458	rosiglitazone	Asrgl1	2.3958946636407514	6.167365126825725	4.353743631415371	0.0014938437566685138	0.3562606940340947	-0.8659556585817887
GSE1458	rosiglitazone	Eno1	1.3240534569137417	13.848698212461846	4.299942968363161	0.0016239248476676172	0.3562606940340947	-0.9335672562144861
GSE1458	rosiglitazone	Pink1	1.9955062497391365	5.296238435256465	4.277718760927547	0.0016811074171951307	0.3562606940340947	-0.9616479392974977
GSE1458	rosiglitazone	Casp12	2.4119680408916593	5.047423485416551	4.2608680752311106	0.0017258806422458263	0.3562606940340947	-0.982997773356713
GSE1458	rosiglitazone	Slc25a20	1.1843612168584756	10.052080546818031	4.240062013625665	0.001782908024129554	0.3562606940340947	-1.009428659749517
GSE1458	rosiglitazone	Inha	1.6206030617230462	7.123173196456613	4.21695712216192	0.0018485754133090889	0.3562606940340947	-1.0388696205325783
GSE1458	rosiglitazone	Angptl4	1.160466993526342	12.131960420275846	4.17944234321827	0.0019606923940783377	0.3562606940340947	-1.0868722259574488
GSE1458	rosiglitazone	Acsl1	1.240124678776226	11.838827746763002	4.1564942641774625	0.0020327925276493377	0.3562606940340947	-1.1163571735294777
GSE1458	rosiglitazone	Gnat2	1.9880719179793032	6.092233672994163	4.089979588947523	0.0022580070192140113	0.37048910687681247	-1.202334429024158
GSE1458	rosiglitazone	Cidec	1.159686318828739	14.223217213698192	4.084785202636826	0.0022766678440335067	0.37048910687681247	-1.20908074623308
GSE1458	rosiglitazone	Hadhb	1.0527874970627014	13.688969187044904	4.050382219792109	0.0024044311922585032	0.37048910687681247	-1.2538783710633954
GSE1458	rosiglitazone	Ang2	2.024836348873491	6.764663934362042	4.018906955797449	0.0025279372071957433	0.3746978791828235	-1.2950391350575732
GSE1458	rosiglitazone	Edn2	1.5836433146038682	6.319271928786845	3.8752500735913293	0.0031824271413342536	0.40653843491706887	-1.4849847195108872
GSE1458	rosiglitazone	4931406C07Rik	1.3710741964041786	10.356126333984738	3.861426931917229	0.0032541670033384585	0.40653843491706887	-1.5034382198441971
GSE1458	rosiglitazone	Cphx1	2.1358400130859807	4.853248194373566	3.8262214498529534	0.0034446349293864244	0.41264838982855184	-1.550572876861228
GSE1458	rosiglitazone	Fgfr4	2.216394767344103	6.406500901194162	3.799384860907898	0.0035976464582602448	0.41659524946766574	-1.5866329827011327
GSE1458	rosiglitazone	Pck1	1.261922249932057	11.321133930802816	3.751069518985357	0.0038913099579717014	0.4217670682745206	-1.6518328926267607
GSE1458	rosiglitazone	Prrg2	1.1829033790921553	9.100176042684215	3.7066983201943087	0.004183090481819713	0.42860953486860864	-1.7120201720050385
GSE1458	rosiglitazone	Acox1	1.1444152094150446	10.80953518422403	3.6979345912008275	0.004243372386709052	0.42860953486860864	-1.7239421940460922
GSE1458	rosiglitazone	Sox15	2.1387096308260034	8.324795406368924	3.6025630942407587	0.004961118122083078	0.4637009567160075	-1.854398463170496
GSE1458	rosiglitazone	Col26a1	1.5090919567780827	7.67465688651231	3.59728737099525	0.005004339458411785	0.4637009567160075	-1.8616523436481938
GSE1458	rosiglitazone	Fam162a	1.113590755717256	11.803578385651853	3.586925801165103	0.005090370708374696	0.4637009567160075	-1.8759101557437479
GSE1458	rosiglitazone	Pdk4	1.4681641331823116	10.910396335876547	3.5478500595288214	0.005428898934382084	0.4655587195991021	-1.9298103996639515
GSE1458	rosiglitazone	Etaa1	1.6744007341753517	4.163939011684078	3.5099768938006353	0.005779372290759349	0.4655587195991021	-1.9822451453357948
GSE1458	rosiglitazone	Hexb	2.146229367451175	6.719477544636637	3.496425203844092	0.005910414191502522	0.4655587195991021	-2.001052378248327
GSE1458	rosiglitazone	Apoe	2.5129962376225903	6.471684711855952	3.4957409997515048	0.005917111489246358	0.4655587195991021	-2.002002548839344
GSE1458	rosiglitazone	2210016F16Rik	1.3265512202587901	6.9341676376570875	3.4913221964956915	0.0059605547418848884	0.4655587195991021	-2.0081404794951756
GSE1458	rosiglitazone	Krt36	1.1114192799837148	10.487634432607626	3.486142792110963	0.006011897246755726	0.4655587195991021	-2.0153380715568425
GSE1458	rosiglitazone	Atp1b2	1.4300167966189168	6.55563002698885	3.4848818337162877	0.0060244661829607846	0.4655587195991021	-2.017090883319352
GSE1458	rosiglitazone	Snrk	1.1815783107345943	9.729758658763103	3.4832921369628926	0.00604035074758764	0.4655587195991021	-2.019300947730057
GSE1458	rosiglitazone	Pmm1	1.859425650963841	9.882600853218943	3.481725163352531	0.006056050764079106	0.4655587195991021	-2.0214797327744436
GSE1458	rosiglitazone	AA517858	2.383176242721518	4.723007315646188	3.480432616732228	0.00606903305137766	0.4655587195991021	-2.0232771754841776
GSE1458	rosiglitazone	Eif5a	1.9631785838445837	6.364879550447032	3.453180513528099	0.006349573229891543	0.46661359575967687	-2.0612229944083325
GSE1458	rosiglitazone	B3gat3	1.1733861257403733	9.22559288447026	3.4312455970741147	0.006585120631701403	0.47239812579122137	-2.0918313702272835
GSE1458	rosiglitazone	Adam8	1.2487516873501794	6.358320145115235	3.3518683174800783	0.0075158260659106	0.5216341186221285	-2.2030692812604067
GSE1458	rosiglitazone	Ephb3	1.3610481295248387	7.231019167704187	3.3311755921330155	0.007780098082126638	0.5225402453765485	-2.232184484869964
GSE1458	rosiglitazone	Nars	1.1569609345726928	7.808418213565791	3.3283479294927445	0.007816948531823529	0.5225402453765485	-2.2361666870122376
GSE1458	rosiglitazone	Cycs	1.4436861301108967	10.894506065919407	3.313536183150379	0.008012940046134167	0.5225402453765485	-2.2570400475392938
GSE1458	rosiglitazone	B3galnt2	1.4402940024197888	6.987791826929065	3.3128226896157886	0.008022508080832198	0.5225402453765485	-2.2580461209152776
GSE1458	rosiglitazone	Il2rb	1.7204558070651041	7.8669697832249	3.3100390725759743	0.008059949492455204	0.5225402453765485	-2.261971718224767
GSE1458	rosiglitazone	Zbtb16	1.313570304623892	7.659055326334356	3.303189561430777	0.00815284872844979	0.5225402453765485	-2.271634699884288
GSE1458	rosiglitazone	Tead1	1.1110281131694377	7.726396170464217	3.2964077027147187	0.008245918108858056	0.5225402453765485	-2.281207047554242
GSE1458	rosiglitazone	Slc2a1	1.3057290606840197	9.729269359594007	3.2782139173796483	0.008501042821656226	0.5272455281942107	-2.3069102171402753
GSE1458	rosiglitazone	Cbr3	1.1555708374170095	11.722016609908948	3.254650006425524	0.008843601644548066	0.5333606647005023	-2.3402493634410626
GSE1458	rosiglitazone	Trpc6	1.2062722446503917	4.00201609167921	3.241746324286961	0.009037175952475806	0.5396338791051671	-2.358529005281226
GSE1458	rosiglitazone	Sapcd1	1.602573486526381	9.086231276303764	3.225514253769694	0.009286885267670414	0.5396338791051671	-2.3815462440645643
GSE1458	rosiglitazone	Mxd3	1.271223344956405	7.367114304349968	3.2081350970408025	0.009562113265307889	0.5396338791051671	-2.4062172286438392
GSE1458	rosiglitazone	Ncoa2	2.2254852680612194	5.888468560666107	3.2028240427390133	0.00964788366862859	0.5396338791051671	-2.4137621478343663
GSE1458	rosiglitazone	Hes2	2.052906376245331	7.328500712146034	3.196674756620107	0.009748178653631909	0.5396338791051671	-2.4225010240441045
GSE1458	rosiglitazone	Ina	1.5821859581513344	5.947104897265581	3.196349595804804	0.009753511738237939	0.5396338791051671	-2.4229632104806433
GSE1458	rosiglitazone	Kin	1.4704757664588333	7.700190305772472	3.192898206361246	0.00981030424419327	0.5396338791051671	-2.427869622936627
GSE1458	rosiglitazone	D1Pas1	2.283559974080007	6.813272132937186	3.148593540026177	0.010570212445787644	0.5677821223858442	-2.4909431676367504
GSE1458	rosiglitazone	Ptpn2	1.8674477748799954	6.727641296771707	3.1312672173905582	0.010883571708814873	0.5677821223858442	-2.51565364134073
GSE1458	rosiglitazone	Tmem229b	1.4251452399701237	7.287555043520455	3.1279036274746597	0.010945499191174511	0.5677821223858442	-2.5204534880207343
GSE1458	rosiglitazone	Gm10681	2.3979803572349048	6.263623528730991	3.1274781401449308	0.010953358557306031	0.5677821223858442	-2.5210607219124634
GSE1458	rosiglitazone	Fcgrt	1.2777820418778492	8.861942751451233	3.1205974124877605	0.011081260758221584	0.5677821223858442	-2.5308824960758245
GSE1458	rosiglitazone	Igkv6-14	2.033867959596535	5.936349781179144	3.0672275651109824	0.012126670979332805	0.5770406510520606	-2.6071836458310904
GSE1458	rosiglitazone	St6galnac5	1.718485788115981	6.290717268044552	3.062682008261074	0.01222024245394429	0.5770406510520606	-2.613691569201704
GSE1458	rosiglitazone	Syt1	2.919761043444533	4.979779962571092	3.053987374701047	0.012401282643746372	0.5799423353987274	-2.626143612574468
GSE1458	rosiglitazone	U2af1l4	1.0699677606217792	9.22874045862902	3.031201991245615	0.01288881797027191	0.5924793222869413	-2.6587989411757977
GSE1458	rosiglitazone	Rttn	1.533584315553944	8.012560604691437	2.989930281229384	0.01382223397348712	0.5961012492227766	-2.7180280037198017
GSE1458	rosiglitazone	Srcin1	1.230965031662439	7.659159806065311	2.979196543177729	0.014076082091585878	0.5961012492227766	-2.733447550358949
GSE1458	rosiglitazone	Kcna6	2.2901482105882236	5.9595225596701225	2.9753601188973127	0.014167958044930437	0.5961012492227766	-2.738960224035517
GSE1458	rosiglitazone	Hbb-b2	1.5444973362775796	5.040642769692711	2.967553518995094	0.01435680079363547	0.5961012492227766	-2.750180072600042
GSE1458	rosiglitazone	Nln	1.4348468080829815	6.7426698214223935	2.9602226779173937	0.014536464601569534	0.5961012492227766	-2.7607189012687505
GSE1458	rosiglitazone	Oxnad1	2.1205764670625724	6.188730106759162	2.9554188695019787	0.01465543380021692	0.5961012492227766	-2.7676262727568357
GSE1458	rosiglitazone	Gzmf	1.939408207811957	5.440160229423956	2.9432010889736002	0.014962491873965034	0.6029815273632453	-2.7851990198392174
GSE1458	rosiglitazone	D430019H16Rik	2.059712545348016	5.863445347817373	2.936375712161537	0.015136864186310682	0.6042874264716198	-2.7950188494656154
GSE1458	rosiglitazone	Mettl18	1.15621614980968	7.550673187542436	2.933838862569896	0.015202199408091064	0.6042874264716198	-2.7986691946257998
GSE1458	rosiglitazone	Gnrhr	1.4715713442484144	6.07448850455836	2.9288433735273447	0.015331693637037885	0.605415552472515	-2.805858152461115
GSE1458	rosiglitazone	Ufm1	2.1465439535517388	8.163779056806847	2.8991779212438553	0.016124078752568813	0.6148160266913737	-2.848570165181792
GSE1458	rosiglitazone	Slc51a	1.2107000141370137	7.218113408584168	2.880189264878194	0.016652944396678315	0.6148160266913737	-2.875926816827553
GSE1458	rosiglitazone	Ccr2	1.8604228807936234	5.440902401867985	2.865523196276576	0.01707341389708417	0.6148160266913737	-2.897063984892849
GSE1458	rosiglitazone	C77815	1.3406439107111345	5.1782028750590685	2.860322255245438	0.017225089065018302	0.6148160266913737	-2.9045612681092354
GSE1458	rosiglitazone	Pola1	2.3380531029932037	5.879145486500647	2.8601751139365046	0.017229399918115597	0.6148160266913737	-2.9047733870234422
GSE1458	rosiglitazone	Dll1	1.3362575520145203	6.68027291072044	2.8583338220933237	0.017283437267484065	0.6148160266913737	-2.9074278442488115
GSE1458	rosiglitazone	Apc2	2.4097932148220664	6.349137077831695	2.8559722236687524	0.017352995278631402	0.6148160266913737	-2.9108325261836954
GSE1458	rosiglitazone	Col14a1	1.453906364925	6.4097345906687	2.8487475211893694	0.017567552506641694	0.6148160266913737	-2.9212491974948707
GSE1458	rosiglitazone	Hnf4g	2.3546361621877034	6.626762222656686	2.8431374284759396	0.01773600750297692	0.6148160266913737	-2.9293388240397698
GSE1458	rosiglitazone	Dhfr	1.9470661256764665	5.203849813783035	2.8266541321627416	0.018240455519361674	0.6148160266913737	-2.953111637316866
GSE1458	rosiglitazone	Epcam	1.9580486526923375	5.177384042154763	2.8232968647140866	0.01834496291333434	0.6148160266913737	-2.957954331562225
GSE1458	rosiglitazone	Msx3	1.2665889228330252	8.18903127368394	2.8079713021155324	0.018829756783359082	0.6148160266913737	-2.9800634344340007
GSE1458	rosiglitazone	Isl1	1.4797280700612192	6.181518177336394	2.8025427162780465	0.019004561940741446	0.6156743744183671	-2.987895843455917
GSE1458	rosiglitazone	Zic3	2.096813482761883	7.157105361713328	2.7722827278376965	0.020009363363684893	0.6156743744183671	-3.0315624747406966
GSE1458	rosiglitazone	Kcne1	1.4795431047537242	7.667203332552181	2.7700779182843176	0.02008463360999173	0.6156743744183671	-3.034744500907199
GSE1458	rosiglitazone	Pla2g2c	1.203523504541762	8.1685200782563	2.754823423230604	0.02061327257916573	0.6156743744183671	-3.056761023153592
GSE1458	rosiglitazone	Cyp2d9	1.720937889696351	8.206867953725267	2.7546806694961803	0.020618285196697776	0.6156743744183671	-3.0569670630240076
GSE1458	rosiglitazone	Mettl1	1.507391387261157	7.580075036449355	2.754401720676478	0.02062808367119286	0.6156743744183671	-3.0573696767661143
GSE1458	rosiglitazone	Myh4	1.1189887416321997	8.764772266839845	2.743711136682018	0.02100715473815123	0.6227375192716357	-3.072799865797002
GSE1458	rosiglitazone	Klk1	1.4820503814260115	7.398858213580936	2.730853068282007	0.02147236712380641	0.6271373659551243	-3.091358724075915
GSE1458	rosiglitazone	Adora1	1.7811459066466222	6.008731521321124	2.7280870236548345	0.021573789024441063	0.6271373659551243	-3.0953511199753456
GSE1458	rosiglitazone	Lgr5	1.3691029558243062	5.073889026503708	2.7277586814412467	0.021585860166094043	0.6271373659551243	-3.0958250348391836
GSE1458	rosiglitazone	Nrap	1.224957819557172	7.576585810728938	2.7240370529675437	0.021723156715949137	0.628918899571703	-3.101196654223981
GSE1458	rosiglitazone	Slc11a1	1.3165691543191274	7.077170811926652	2.720272396377606	0.021862932586597796	0.628918899571703	-3.1066303373131894
GSE1458	rosiglitazone	Il4i1	1.5150555218147859	7.031236336488728	2.696924169264659	0.022750195694144104	0.6380497900959137	-3.140328081877176
GSE1458	rosiglitazone	Rnf20	1.7080399287924748	7.5136634954604	2.6942192134928167	0.022855293922817915	0.638560847779689	-3.144231781942091
GSE1458	rosiglitazone	Prpf39	1.9359036275007024	5.745642617795067	2.689370967883368	0.023044886431715483	0.6418074262590825	-3.151228415432768
GSE1458	rosiglitazone	Mdk	1.3389753652581444	7.7586713713436355	2.6808192635245156	0.02338315263550587	0.647106549992085	-3.1635689405953182
GSE1458	rosiglitazone	Tnfrsf17	1.662254285467464	7.459386726834914	2.6665906284542498	0.023957024765114056	0.6495763072136619	-3.184099287890144
GSE1458	rosiglitazone	Slain1	2.1143591955022525	4.706241973302606	2.6549604914155296	0.024436544254680198	0.6495763072136619	-3.2008777546473173
GSE1458	rosiglitazone	Sac3d1	1.3993452347004385	9.14709644353895	2.654532988832297	0.024454352229103922	0.6495763072136619	-3.201494451248147
GSE1458	rosiglitazone	Htr1f	1.9908749653553552	5.7913041447486036	2.648737694611827	0.02469704378850679	0.6495763072136619	-3.2098541187916627
GSE1458	rosiglitazone	Gata4	1.5398605059958836	7.157801717180689	2.648139279867401	0.024722240522593957	0.6495763072136619	-3.2107172869607274
GSE1458	rosiglitazone	Igfbpl1	1.4992089596479532	7.230548921038673	2.6421087487662316	0.02497759901193981	0.6495763072136619	-3.219415428975385
GSE1458	rosiglitazone	Chrd	1.3090778331455735	7.358095972831111	2.639121056939288	0.02510508506450681	0.6495763072136619	-3.2237244182082896
GSE1458	rosiglitazone	Tfpt	2.357770276061718	5.737595407892498	2.6360863294060364	0.02523524346408648	0.6509799530779831	-3.2281010242425263
GSE1458	rosiglitazone	Mvd	1.2016564234266638	9.748888019781711	2.6149694205534435	0.026159783466041826	0.6560122150330254	-3.258548539597525
GSE1458	rosiglitazone	Golt1b	1.7062015265966153	7.42726743308792	2.6115691471209437	0.02631178079040661	0.6560122150330254	-3.2634500367791834
GSE1458	rosiglitazone	AA408251	2.28223555392361	5.591436879708431	2.6094498355128306	0.026406962309882095	0.6560122150330254	-3.2665048438306585
GSE1458	rosiglitazone	Retsat	1.1389993011271913	12.223443239675994	2.598627653013644	0.026898379833190558	0.6567235950685205	-3.282101810925618
GSE1458	rosiglitazone	Slc22a6	1.1898883496602963	7.011786166130225	2.5969082162849557	0.026977291111639965	0.6567235950685205	-3.2845795030080867
GSE1458	rosiglitazone	Stk25	1.6876981845383556	6.484903198145848	2.5866968380451807	0.02745070176859467	0.6567235950685205	-3.2992918103791555
GSE1458	rosiglitazone	Alb	1.5330138182137616	6.717748142898269	2.5845346969204077	0.02755199713369618	0.6567235950685205	-3.3024064728157434
GSE1458	rosiglitazone	Folh1	2.0751131964988296	3.513535408875593	2.5834025782822696	0.02760518470341948	0.6567235950685205	-3.304037269367994
GSE1458	rosiglitazone	Gosr1	1.2187398329084667	8.83521763568676	2.5800167356094894	0.02776486400042087	0.6567235950685205	-3.30891421603276
GSE1458	rosiglitazone	Kit	2.0699385939288093	5.595182727438559	2.5702383300245737	0.02823119942503555	0.6578111704714995	-3.3229963721057114
GSE1458	rosiglitazone	Kcna4	1.840557646231433	5.398644528561869	2.565931410199422	0.028439060875258566	0.6578111704714995	-3.329197615350655
GSE1458	rosiglitazone	1700071K01Rik	1.2509587943801934	8.934686515403166	2.5543853991399854	0.029003831655925193	0.6578111704714995	-3.345817882549823
GSE1458	rosiglitazone	Tpbpa	1.6070195638330134	6.171587648441102	2.5541048088732454	0.029017694466455496	0.6578111704714995	-3.3462217110146923
GSE1458	rosiglitazone	Cxcl1	1.6373870820107488	7.713276232926253	2.5352976771812528	0.029962031604433403	0.6578111704714995	-3.3732804033479353
GSE1458	rosiglitazone	Zfp943	1.7054355634458505	6.500497623012712	2.531734002217762	0.030144376147092315	0.6578111704714995	-3.3784056048075746
GSE1458	rosiglitazone	Ptpro	1.5621553277568396	6.100559919391775	2.5313593864013333	0.030163608135951224	0.6578111704714995	-3.3789443302883386
GSE1458	rosiglitazone	H2-M9	1.4150339581339226	7.903305813498037	2.5306847436464635	0.030198273570505245	0.6578111704714995	-3.3799144980096196
GSE1458	rosiglitazone	Tspan33	1.3794741615558415	7.19738555443767	2.527143395424694	0.03038088902436141	0.6578111704714995	-3.385006720523709
GSE1458	rosiglitazone	Trav6-2	2.146577053278299	6.554901435582853	2.5182938882927934	0.030842028069667283	0.6595683732952653	-3.397728706645117
GSE1458	rosiglitazone	Arpc5	1.152259343848145	8.082755150192623	2.511779000482334	0.03118593826458936	0.6595683732952653	-3.407091619245553
GSE1458	rosiglitazone	Tectb	1.625587511110593	5.330034862722824	2.5101117849788936	0.03127455648178735	0.6595683732952653	-3.409487270249896
GSE1458	rosiglitazone	Zp3r	1.0525832665256258	3.970521074529118	2.5052951325608372	0.03153198121002305	0.6595683732952653	-3.416407470479415
GSE1458	rosiglitazone	Pkp4	1.6069759574953961	6.318624980418364	2.502374653121291	0.031689085780576866	0.6595683732952653	-3.42060270922606
GSE1458	rosiglitazone	Pla2r1	1.551927645759879	5.305804417034246	2.5007247516643	0.031778182946554163	0.6595683732952653	-3.422972543994628
GSE1458	rosiglitazone	F2rl2	1.2164901892153397	6.8209865590078325	2.4921367072124356	0.03224596833173408	0.6619506879366538	-3.435305217388898
GSE1458	rosiglitazone	Vdr	1.3839314105895624	6.565296934710631	2.4900043040788242	0.03236317057207946	0.6626884385678404	-3.438366677453901
GSE1458	rosiglitazone	Cd37	1.4437374798850116	6.581984764340945	2.4821231441380225	0.03280000522655042	0.6639723280235728	-3.4496789493860938
GSE1458	rosiglitazone	Ppan	1.5371791603035527	7.44257657536975	2.464963529693103	0.03377137518552699	0.669775218692204	-3.474294410342228
GSE1458	rosiglitazone	Gpr182	1.1710793250584643	8.088146064068427	2.4613328178592666	0.03398051414697215	0.670990811824102	-3.4794999763821357
GSE1458	rosiglitazone	Cadm1	1.6212095128730961	7.067930923084408	2.4593198864548875	0.034097014682154383	0.670990811824102	-3.4823856175274943
GSE1458	rosiglitazone	Efnb2	2.018325462782766	5.418411476523017	2.4551801310956782	0.03433784729286475	0.6732835752827404	-3.4883192221223114
GSE1458	rosiglitazone	Sf3a1	1.2518163338273816	8.755781028487817	2.4525833528475327	0.03448977182835445	0.6747495629506928	-3.492040583751602
GSE1458	rosiglitazone	Nufip1	1.224059264364053	5.961476697033531	2.446935258377954	0.034822505891495645	0.675677827943416	-3.5001329076288235
GSE1458	rosiglitazone	Abi1	1.3260221036385118	7.0731104493048305	2.4343451915962144	0.03557562478654411	0.675677827943416	-3.5181623272775027
GSE1458	rosiglitazone	Icam5	1.625405461461699	7.335245111401454	2.4276906949839065	0.03598014377873655	0.675677827943416	-3.527686600458107
GSE1458	rosiglitazone	2600001M11Rik	1.7404788660815156	5.521988670251547	2.4245327990807586	0.03617368931302499	0.675677827943416	-3.5322050570701826
GSE1458	rosiglitazone	Smc2	1.1229465665460532	5.710588310405737	2.4134942682364833	0.03685831627089717	0.675677827943416	-3.547992763261746
GSE1458	rosiglitazone	Scel	1.6768475393125266	5.033155414665736	2.40500336714525	0.03739358930038524	0.675677827943416	-3.560129462882341
GSE1458	rosiglitazone	Tmprss2	1.536403845191003	6.1372019558795925	2.4000981030094515	0.03770629427797989	0.675677827943416	-3.5671379613778176
GSE1458	rosiglitazone	E330034G19Rik	1.5209034164200335	7.799262717136387	2.393158868894566	0.038153053054211496	0.6762873510924212	-3.577048730280742
GSE1458	rosiglitazone	Pde7a	1.3362840932413413	6.102282651211266	2.386792850467921	0.03856747488461991	0.6772541523413677	-3.586136816097283
GSE1458	rosiglitazone	Tox4	1.4099682663684743	8.742390699150018	2.375455645567384	0.039316478567047466	0.6777354583697295	-3.6023119875180103
GSE1458	rosiglitazone	Mmp2	1.2081480033118492	6.018133053795314	2.374019071339004	0.03941239951352115	0.6777354583697295	-3.6043606864870603
GSE1458	rosiglitazone	Mmp17	1.358490115140895	7.598470318247471	2.372103254149894	0.03954067678311272	0.6777354583697295	-3.6070925105654514
GSE1458	rosiglitazone	Ifitm1	1.6723547817995161	6.8947121954562975	2.37133052474645	0.03959253210206405	0.6777354583697295	-3.6081942646855727
GSE1458	rosiglitazone	Epyc	1.551907839797936	5.1929871460642385	2.3607074229350515	0.040312202836534736	0.6777354583697295	-3.6233344266008745
GSE1458	rosiglitazone	Prkar2a	1.5240314133721204	6.487027783720664	2.3555713625780346	0.04066472769419529	0.681251041543559	-3.630650173419948
GSE1458	rosiglitazone	Aatk	1.311520123173803	8.806156111214053	2.3528168345618217	0.04085503195811625	0.6831305056859017	-3.6345725365941743
GSE1458	rosiglitazone	Btc	1.1104110001688863	4.777461408242588	2.3486196234586894	0.04114668455655766	0.6832475402488304	-3.640547665641779
GSE1458	rosiglitazone	D12Ertd123e	1.2150330161580156	6.662705581870468	2.3471014113787545	0.04125268167540108	0.6832475402488304	-3.6427085138574737
GSE1458	rosiglitazone	Galnt3	1.9796149080037415	6.308507526708855	2.3406752963381523	0.04170429872375042	0.6833968336058965	-3.6518519010499193
GSE1458	rosiglitazone	Adcy3	1.3526735509721477	8.45276951940469	2.3363964106250354	0.042007688551957044	0.6833968336058965	-3.6579375594209935
GSE1458	rosiglitazone	1110025L11Rik	2.4844452283451863	5.209987753056144	2.32975939377329	0.04248255035788628	0.6867096171528937	-3.6673729797322343
GSE1458	rosiglitazone	Magea4	1.2818566012639343	5.334358962895146	2.326769277437562	0.04269819480523935	0.687653247830236	-3.6716221860129146
GSE1458	rosiglitazone	Fos	1.5209645992290286	6.355401183297356	2.323379143123135	0.042943980995924405	0.6890736033199246	-3.676438596164375
GSE1458	rosiglitazone	Cmbl	1.0569868332189145	10.81887072498786	2.30928485141487	0.04398070676026584	0.6928399161374706	-3.696447969000181
GSE1458	rosiglitazone	Akr1b7	1.6924478996043997	8.068996376125751	2.3030597622427864	0.04444633424278114	0.6928399161374706	-3.7052779483458282
GSE1458	rosiglitazone	Sycp3	1.6262919476441604	5.038914876863977	2.2991127129136144	0.04474405235367589	0.6950030867369372	-3.7108741587899337
GSE1458	rosiglitazone	Cyp2c29	1.767580016084696	6.25561044878568	2.2939213417178905	0.04513858594313712	0.696383742103853	-3.7182316208007347
GSE1458	rosiglitazone	Hmgb4	1.861768590098724	5.855897436994387	2.293189063552962	0.04519450947014357	0.696383742103853	-3.7192691664111686
GSE1458	rosiglitazone	Ngdn	1.4447284742331845	6.645944696885808	2.2916340369093646	0.04531348945264168	0.696383742103853	-3.721472216154448
GSE1458	rosiglitazone	Ripk1	1.086486554970196	6.401053605447554	2.289524709530138	0.045475368103614494	0.696383742103853	-3.724460065176882
GSE1458	rosiglitazone	Usp18	1.3241226035009095	6.563922015260943	2.280308405681641	0.046189290651186876	0.696383742103853	-3.7375081535020613
GSE1458	rosiglitazone	Zfp94	1.0718456477547649	10.359884328120081	2.2747736956558398	0.046623251621002025	0.696383742103853	-3.7453386264958106
GSE1458	rosiglitazone	Sema4b	1.126657306336962	9.180629790022593	2.274121807702971	0.046674624456442645	0.696383742103853	-3.746260645342558
GSE1458	rosiglitazone	Nkx3-1	1.406532294422386	6.765883062276158	2.2705364263342225	0.04695815964389166	0.696383742103853	-3.7513307270918683
GSE1458	rosiglitazone	Pgm1	1.6636324787326644	6.737460910532004	2.2658631759331525	0.047330237454487264	0.696383742103853	-3.7579365553544215
GSE1458	rosiglitazone	Sh3yl1	1.4885622949149695	5.623326193075931	2.2649758784821925	0.04740120559126637	0.696383742103853	-3.7591904502575786
GSE1458	rosiglitazone	Oas1g	1.5614455642316538	5.2860035633499445	2.2609593180064365	0.04772375410016694	0.6966462864985458	-3.76486514848651
GSE1458	rosiglitazone	Aaas	1.2217951900109214	8.18785779882744	2.2593274100602794	0.04785541172630544	0.6966462864985458	-3.7671701132184454
GSE1458	rosiglitazone	Gtse1	1.2405540728899065	7.281728949042889	2.2590817787712885	0.04787525905018794	0.6966462864985458	-3.767517019591833
GSE1458	rosiglitazone	Lyve1	1.6938711547854983	5.800306874155915	2.2570919988084936	0.04803633056130624	0.6966462864985458	-3.7703268869497317
GSE1458	rosiglitazone	Synpo	1.7021464875646257	6.390559253857345	2.252508097037753	0.048409398194041754	0.6971019055144184	-3.7767979346243683
GSE1458	rosiglitazone	Fem1b	1.1165655549579614	5.7991257639888865	2.242959167532746	0.04919559723299702	0.6979580492740112	-3.790268493464163
GSE1458	rosiglitazone	C78891	1.5589867964607351	5.5603364429554825	2.242935030361016	0.049197600133270326	0.6979580492740112	-3.7903025269062187
GSE1458	rosiglitazone	Cars	1.2273233778977874	8.86676291682575	2.2396720605478335	0.04946908967195943	0.6979580492740112	-3.794902541071596
GSE1458	rosiglitazone	Nfe2	1.083624546234224	7.034178410678838	2.2289517137986086	0.05037131118576602	0.6979580492740112	-3.810004702465826
GSE1458	rosiglitazone	Bmp6	1.0658941169022587	6.15473092266122	2.2276364667362825	0.050483093102401566	0.6979580492740112	-3.811856366749895
GSE1458	rosiglitazone	Sars2	1.1449607635032684	8.872861453246568	2.225566396470753	0.050659513307860046	0.6979580492740112	-3.814770179530874
GSE1458	rosiglitazone	Amacr	1.3667394333446745	8.539382606409358	2.225520983680347	0.0506633902586169	0.6979580492740112	-3.81483409495027
GSE1458	rosiglitazone	Reln	1.2738389533018109	8.49191195528304	2.223715950846718	0.05081772100359033	0.6979580492740112	-3.8173743040887027
GSE1458	rosiglitazone	Tyms	1.1217629398593782	7.519951297867162	2.2148478248114705	0.05158257636212301	0.7009133950034095	-3.8298471491939514
GSE1458	rosiglitazone	Col9a1	1.693502318948291	7.404961720860587	2.2118354084038145	0.05184491360348771	0.7009133950034095	-3.8340813014432955
GSE1458	rosiglitazone	Kcnu1	1.9399240201648469	5.738002738709599	2.2081332384710355	0.052169084375575075	0.7009133950034095	-3.8392830135612552
GSE1458	rosiglitazone	Hoxa11	2.1774664098276033	6.834204950198163	2.2071225466753	0.05225792264633768	0.7009133950034095	-3.8407027072141577
GSE1458	rosiglitazone	Xcr1	1.3923316396164036	7.618906390610599	2.2027200967878	0.05264659848605912	0.701297781036474	-3.8468848404434723
GSE1458	rosiglitazone	Nfatc2ip	1.9249722998924728	6.031191942543658	2.1992308824296707	0.05295662939508414	0.7014204372643895	-3.8517823786529526
GSE1458	rosiglitazone	Bpifb1	1.9918991272183357	6.385956365736041	2.1976485313177134	0.05309780782950553	0.7014204372643895	-3.8540027600638025
GSE1458	rosiglitazone	Gata1	2.0476722468535686	6.926157770962485	2.19348254407228	0.05347123893238319	0.7017954066929992	-3.8598466150716995
GSE1458	rosiglitazone	Ptpn11	1.1288832081007178	5.974864315132478	2.192857904410702	0.05352744840071246	0.7017954066929992	-3.860722588796922
GSE1458	rosiglitazone	Celf4	1.6504207163694644	6.360469137195416	2.190531005507979	0.05373734112675745	0.7034925870561286	-3.8639851954166637
GSE1458	rosiglitazone	Slc9b2	1.4467975764122214	5.224844035281879	2.180833571798943	0.054620652461496125	0.7061440845637696	-3.8775726541810878
GSE1458	rosiglitazone	Chrm4	1.6007917151675002	6.823840351431036	2.173769433573953	0.05527289430587928	0.7073040702445871	-3.887460643230239
GSE1458	rosiglitazone	D530037H12Rik	1.4735551451987643	5.933114954267586	2.1737323172208365	0.05527634103763513	0.7073040702445871	-3.887512574436648
GSE1458	rosiglitazone	Atp2a1	1.4754108312396115	6.975395692162359	2.1723649451907066	0.05540346347827812	0.7073040702445871	-3.8894255650913396
GSE1458	rosiglitazone	Ctnnal1	1.6679241544302736	6.461741430354408	2.1707853915408575	0.05555066243459661	0.7081494795780573	-3.891635008159725
GSE1458	rosiglitazone	Gm15455	1.2808920692172143	7.915079553283105	2.16599621667215	0.0559992708370134	0.7117930573687241	-3.8983313894628795
GSE1458	rosiglitazone	Acat2	1.5101355891469996	10.355334481725736	2.1646509776010454	0.05612590690930618	0.7120935067550569	-3.900211637964243
GSE1458	rosiglitazone	Fmr1nb	1.5264940520071864	7.542639141253351	2.161431976221719	0.05643005147870262	0.7120935067550569	-3.904709584470296
GSE1458	rosiglitazone	Il7r	1.2864948654051316	5.594854168298549	2.1586482557821705	0.056694346221151874	0.7132822798703706	-3.908597855528842
GSE1458	rosiglitazone	Zfp2	1.2724860740116628	6.050442066686745	2.1519200226556876	0.05733806707237246	0.7183687629626034	-3.917990166431851
GSE1458	rosiglitazone	Suz12	1.0778424719844857	7.895815799288494	2.1456561643929035	0.057943666013849614	0.7186880826682776	-3.9267270133981462
GSE1458	rosiglitazone	Ptgir	1.3807244164790458	6.659322601287883	2.1427724448845717	0.05822452824814801	0.7186880826682776	-3.9307468679062443
GSE1458	rosiglitazone	Entpd7	1.3906064752917213	6.16968138887721	2.141032143939473	0.05839465801689873	0.7186880826682776	-3.9331720898841454
GSE1458	rosiglitazone	Eef1g	1.673941146859216	6.551346924346689	2.140651530339275	0.058431929877317934	0.7186880826682776	-3.933702426377076
GSE1458	rosiglitazone	Wdr75	1.6170378887551895	7.508361602983482	2.138548355485514	0.05863829669187372	0.7200390819998314	-3.936632457225264
GSE1458	rosiglitazone	Bdnf	1.2490399217764927	7.0626014998071875	2.1370002777445976	0.058790643068580006	0.7200618678357593	-3.9387886410518558
GSE1458	rosiglitazone	Nt5e	1.4536706833573658	6.408839158432259	2.131198881573253	0.05936494241567813	0.7220395291030671	-3.9468649920885763
GSE1458	rosiglitazone	Six1	1.0680082124478647	7.898710436862468	2.124020663890141	0.060082983634534924	0.7252116572247599	-3.9568494351979573
GSE1458	rosiglitazone	Smyd2	1.077217345030437	6.9996232378485725	2.1236500052003366	0.060120285871998504	0.7252116572247599	-3.9573647361272526
GSE1458	rosiglitazone	1110035H17Rik	1.2815680569636536	8.255581743170252	2.1227907619766477	0.0602068434666635	0.7252187963029921	-3.9585591826730107
GSE1458	rosiglitazone	Prss12	1.33045168776613	7.308176634895124	2.118480495849844	0.0606428507939019	0.7274646504700577	-3.9645488431141946
GSE1458	rosiglitazone	Ncaph	1.9007128303561938	5.44424189393812	2.1122226356770546	0.061281251605871716	0.7289066585098527	-3.9732386412322223
GSE1458	rosiglitazone	Chaf1b	1.6910559168897406	6.802190627297138	2.110601202641654	0.061447709476464704	0.7289066585098527	-3.9754889726041487
GSE1458	rosiglitazone	Lhcgr	1.5540952601764269	5.089881892828081	2.1104652697076665	0.06146168411522943	0.7289066585098527	-3.9756776062379418
GSE1458	rosiglitazone	Gzmc	1.6019579699776552	5.689934370442199	2.1020168663237215	0.06233621504940861	0.7305714216697043	-3.9873943859442047
GSE1458	rosiglitazone	Hist1h1b	1.0907734531909767	6.288576874544085	2.09892413679763	0.06265932106054294	0.7305714216697043	-3.9916800879384837
GSE1458	rosiglitazone	Nr2f1	1.4718822543663186	5.3595366684878565	2.0955578294036057	0.06301282689503293	0.7305714216697043	-3.9963427490757537
GSE1458	rosiglitazone	C77609	2.3420419585820227	5.130299689031985	2.0952429380685182	0.06304599181239205	0.7305714216697043	-3.996778789040488
GSE1458	rosiglitazone	Impa2	1.5405614930147769	6.339666997693825	2.0933625617358875	0.06324438363689337	0.7305714216697043	-3.9993821945635526
GSE1458	rosiglitazone	Mageh1	2.8966361111117838	4.583770430080552	2.081674485882792	0.06449097870435544	0.7319068810344896	-4.015548560021563
GSE1458	rosiglitazone	Mapkbp1	1.0784195542685076	8.446442473751695	2.0791897546613813	0.06475899268590908	0.7319068810344896	-4.018981743416571
GSE1458	rosiglitazone	Cxcl10	1.3310400893249599	5.626557747785893	2.0790326296087307	0.0647759765325116	0.7319068810344896	-4.019198802511225
GSE1458	rosiglitazone	Cacng1	1.4373642926274741	7.349572247662187	2.0738702934974964	0.06533634709984473	0.7331985077170619	-4.026327442958645
GSE1458	rosiglitazone	Trip12	1.5204218905983444	6.876070109524184	2.0732690015761	0.06540191678048761	0.7331985077170619	-4.027157405589634
GSE1458	rosiglitazone	Kif3a	1.1149835750386567	7.2824788192884276	2.0723042771508706	0.06550724904727175	0.7331985077170619	-4.028488857036729
GSE1458	rosiglitazone	Cyp4a14	1.3883679816765853	6.908986401882158	2.067199168800362	0.06606733938265792	0.7369373506394689	-4.035531376181692
GSE1458	rosiglitazone	Plp1	1.3844431864955464	7.024560185984271	2.0649912291215173	0.0663109861721479	0.7371455846715828	-4.038575548056405
GSE1458	rosiglitazone	Matn1	1.2251731556915157	5.783828325687941	2.0639771064219943	0.06642318132889734	0.7371455846715828	-4.039973414388504
GSE1458	rosiglitazone	Gadd45g	1.0656350003717276	9.909433709924112	2.052513154671278	0.06770409442890415	0.7427773630698041	-4.05576012923593
GSE1458	rosiglitazone	Slc4a8	1.6483343005532656	5.6678323782842055	2.0416455813972294	0.06894002386352013	0.7468881370687493	-4.0706994406856785
GSE1458	rosiglitazone	Pspc1	1.2500703333822474	6.7473331470165725	2.041642988222532	0.06894032131674649	0.7468881370687493	-4.0707030023631265
GSE1458	rosiglitazone	Htra1	1.3144098474544919	7.232531168956842	2.039700085130284	0.06916352709927372	0.7476329350842381	-4.0733711278077
GSE1458	rosiglitazone	Cd55	2.2155010164676585	5.457175116120075	2.037054513354185	0.06946856034155867	0.7481558622991756	-4.077002865594768
GSE1458	rosiglitazone	Impact	2.191700465727163	5.98546686831292	2.0353568722980326	0.06966496951648328	0.7487190189709119	-4.079332504285477
GSE1458	rosiglitazone	Il3	1.2368713279478125	7.675268832566974	2.0328899446200377	0.06995132074983108	0.750581963137758	-4.08271667683362
GSE1458	rosiglitazone	Npr3	1.8817953866022155	6.954901535847724	2.026775635874902	0.07066586468603876	0.7510764806404043	-4.091098515824199
GSE1458	rosiglitazone	D17H6S56E-5	1.4867770346576363	6.063255595794948	2.0244301932740396	0.07094179458564355	0.7510764806404043	-4.094311545748978
GSE1458	rosiglitazone	Cyp19a1	1.0732196394259828	5.777874401833595	2.021304709290171	0.07131107934918554	0.7522501675616738	-4.098591217781962
GSE1458	rosiglitazone	Atp5f1	1.0956833735326197	8.410122009154808	2.017807733506045	0.07172641482573221	0.7527379171166727	-4.103376926835195
GSE1458	rosiglitazone	Sfpq	1.590874653040681	7.896929925698462	2.0082149628973247	0.0728775343614916	0.7557547579781394	-4.116490448491596
GSE1458	rosiglitazone	Paqr7	1.0738012714850946	8.592328910837734	2.0057060681549683	0.07318146872075212	0.7557547579781394	-4.119916634472752
GSE1458	rosiglitazone	St8sia5	1.1149018198872414	8.38839769892778	2.0003012383886323	0.07384030042399053	0.7557547579781394	-4.127292536140876
GSE1458	rosiglitazone	Siah2	1.1253136419946834	7.9074239734963525	1.995643535020474	0.07441255143156754	0.7557547579781394	-4.133643304984772
GSE1458	rosiglitazone	D3Ertd229e	1.8410645063044817	6.827656112237196	1.9938549069543763	0.07463341533643218	0.7557547579781394	-4.1360807237000925
GSE1458	rosiglitazone	Aqp7	1.1250096899909048	7.851642142285439	1.992758825291225	0.0747690677029767	0.7557547579781394	-4.137574010197845
GSE1458	rosiglitazone	Crym	1.6136580068619413	5.467537541256705	1.9896756449917226	0.0751518948399886	0.7557547579781394	-4.141772947364083
GSE1458	rosiglitazone	Rasgrf1	1.4845739530739874	4.102635638937129	1.986330095347023	0.07556939138916922	0.7557547579781394	-4.146326611515407
GSE1458	rosiglitazone	Rps4l	1.6600428558308535	6.559478192723691	1.9843751713507791	0.07581436119839383	0.7557547579781394	-4.14898622621346
GSE1458	rosiglitazone	Slc3a1	1.518492612907842	7.020857559184423	1.9798261743309555	0.07638729343552327	0.7557547579781394	-4.155171398886297
GSE1458	rosiglitazone	Hand2	1.2782948639243727	6.888677058935927	1.9753405093490801	0.07695624308136825	0.7557547579781394	-4.161265499303189
GSE1458	rosiglitazone	Fgd1	1.2475717886678879	7.193858011099181	1.9710229943574482	0.07750763313212373	0.7557547579781394	-4.167126468235712
GSE1458	rosiglitazone	Rbm15	1.1980120375389642	7.314687985149113	1.9706634525028108	0.07755371763609292	0.7557547579781394	-4.167614333048471
GSE1458	rosiglitazone	Zfp105	1.079319641615405	7.552720437184965	1.9675069984013764	0.07795940676128794	0.7557547579781394	-4.171895965590604
GSE1458	rosiglitazone	Art2b	1.5985449007954742	5.124404919389535	1.9672257656272136	0.07799564946562704	0.7557547579781394	-4.172277328547824
GSE1458	rosiglitazone	Nat1	1.9497251878456365	5.308086707967375	1.9639216307260219	0.07842264506902472	0.7557547579781394	-4.176756384909086
GSE1458	rosiglitazone	D5Ertd102e	1.47475994661914	7.83526193611656	1.963551676044131	0.07847059122288744	0.7557547579781394	-4.177257721653108
GSE1458	rosiglitazone	Gm7040	1.205312910242544	9.252333736176759	1.959508177149093	0.07899642934529043	0.7580002911635033	-4.182734939752164
GSE1458	rosiglitazone	Fbxl12	1.0906614973620696	5.2081158551066835	1.9579231712706868	0.07920345435943994	0.7580002911635033	-4.184880819282389
GSE1458	rosiglitazone	Dlx5	1.6863309713750592	6.763667211976977	1.9569639213344023	0.07932899406396386	0.7580002911635033	-4.186179201780568
GSE1458	rosiglitazone	Hoxd12	1.119003149788497	5.7419330019203265	1.9517237889033345	0.08001809175482875	0.7591352593639826	-4.193267786893317
GSE1458	rosiglitazone	Pds5b	1.1938492052390746	4.9978829738846855	1.9511010084250893	0.08010036261887038	0.7591352593639826	-4.1941097856344784
GSE1458	rosiglitazone	Stc1	1.6498910114132288	5.21828176497226	1.9477530545337656	0.08054399863995615	0.7591352593639826	-4.198634507744501
GSE1458	rosiglitazone	Cd80	1.4521611431684567	6.416376971335594	1.9474534562895442	0.08058381052964819	0.7591352593639826	-4.199039270594371
GSE1458	rosiglitazone	Prl7a2	1.1876620884872993	6.462189940838383	1.9469965814247379	0.08064455756994166	0.7591352593639826	-4.199656472476419
GSE1458	rosiglitazone	C80171	1.5190708264087651	6.63891983278421	1.9454365632931665	0.08085230494929821	0.7602724804103363	-4.201763527000914
GSE1458	rosiglitazone	Kdm1a	1.4668542310680024	7.5910203086381625	1.939186050716485	0.08168973181521183	0.7609108425027548	-4.210199505272378
GSE1458	rosiglitazone	Tcrg	1.4811361324576684	5.868858564661694	1.9386556185008021	0.08176117090580573	0.7609108425027548	-4.210914931645387
GSE1458	rosiglitazone	Usp33	1.392837796854673	7.111095402896662	1.9321994996168625	0.08263539428614448	0.7622853618484531	-4.219616767543739
GSE1458	rosiglitazone	Tyro3	1.2687418923004812	7.606664249409958	1.9094385000968022	0.0857877742584138	0.7690128237318383	-4.2502062579223665
GSE1458	rosiglitazone	Ap5s1	1.1542979488690277	8.282979310884791	1.9091819401070727	0.08582394002853536	0.7690128237318383	-4.250550259414534
GSE1458	rosiglitazone	Tacc3	1.547667082188049	4.839136557372033	1.9058811487593892	0.08629050524205564	0.7690128237318383	-4.254974422103944
GSE1458	rosiglitazone	Ifna7	1.2118013436813957	6.826291085036538	1.9044550779630305	0.0864928113457771	0.7690128237318383	-4.256884904416083
GSE1458	rosiglitazone	Sox10	1.14038931035379	8.334109406467515	1.9038910368476725	0.08657294980584496	0.7690128237318383	-4.257640385428836
GSE1458	rosiglitazone	Tnfsf10	1.6839659420051742	6.683689080806667	1.903571582249606	0.08661836836773708	0.7690128237318383	-4.25806822633649
GSE1458	rosiglitazone	Ehhadh	1.4521499408932363	5.916906794943105	1.897039768401642	0.08755192028187761	0.7749408328593317	-4.266809975926793
GSE1458	rosiglitazone	Sdc3	1.3896890592244318	7.8505356846570695	1.8947424579968908	0.08788248540188401	0.7757947430307003	-4.269881715242896
GSE1458	rosiglitazone	2700099C18Rik	1.400842109075066	5.298272267045466	1.8947369590960237	0.08788327804515222	0.7757947430307003	-4.269889066062014
GSE1458	rosiglitazone	Ptgr1	1.5709912263491392	5.91934833257693	1.8943340594888298	0.08794137245375291	0.7757947430307003	-4.270427630992012
GSE1458	rosiglitazone	Neu1	1.2142522668569709	7.475307183776321	1.8806019430700442	0.08994294184239757	0.7795178346903319	-4.288756222660428
GSE1458	rosiglitazone	Nrk	1.6878535637486631	6.718671459980557	1.879757097937621	0.09006745942607054	0.7795178346903319	-4.289882104145897
GSE1458	rosiglitazone	Fgf10	1.1203254640132756	5.688129192767451	1.8794062621461989	0.09011921450793889	0.7795178346903319	-4.290349584694857
GSE1458	rosiglitazone	Tfap2b	1.1495723803194386	7.011002351157919	1.871532602499012	0.09128803304407294	0.7830657912577357	-4.300831718611171
GSE1458	rosiglitazone	Zw10	1.6342786032877952	6.864537904112481	1.8707755955402952	0.09140114763170144	0.7830657912577357	-4.30183856927423
GSE1458	rosiglitazone	Ctsh	1.4749963265103205	7.413170151880209	1.8688233033986839	0.09169346715242097	0.7830657912577357	-4.30443442887348
GSE1458	rosiglitazone	Eif2ak4	1.2079235494539087	7.225861954134357	1.867048916058359	0.09195990188415393	0.7833546078332045	-4.306792773153983
GSE1458	rosiglitazone	Krt34	1.0905664548444574	5.910310239568943	1.864780243754897	0.09230160377104131	0.7833546078332045	-4.309806731115375
GSE1458	rosiglitazone	C79329	1.063621143090199	6.894678784255	1.8646191374807133	0.09232591398225079	0.7833546078332045	-4.310020705305298
GSE1458	rosiglitazone	Spcs1	1.1575283736672857	8.618976102237362	1.859402480228373	0.09311630342287915	0.7880553506261663	-4.3169451083647
GSE1458	rosiglitazone	AA517650	1.400161075342213	6.624987812039756	1.854500457950373	0.09386473842675558	0.7880553506261663	-4.323444538474237
GSE1458	rosiglitazone	Ptcra	1.4294536829834308	6.670065265620957	1.8524916792206245	0.0941730445086109	0.7880796882562702	-4.326105846202019
GSE1458	rosiglitazone	Slc22a23	1.3082465179511584	7.362697106541846	1.8426540714644717	0.09569650890354228	0.788853678592719	-4.339121603596853
GSE1458	rosiglitazone	Pim2	1.307838171048248	7.92182716418533	1.8411631793264982	0.09592937151444086	0.788853678592719	-4.341091594576707
GSE1458	rosiglitazone	Edn1	1.689424193403653	6.731469266608509	1.8410269669139854	0.09595067266813931	0.788853678592719	-4.341271545251388
GSE1458	rosiglitazone	Pcgf5	1.2263775797175094	7.3623224897875765	1.8379678808297426	0.09643021260428802	0.788853678592719	-4.345311426413821
GSE1458	rosiglitazone	Fam111a	1.937346356219578	5.931498421491596	1.8372651625226477	0.09654068284837627	0.788853678592719	-4.346239045075628
GSE1458	rosiglitazone	Tiam1	1.4391362052530847	7.438136306595495	1.8279351665725672	0.09801852883554624	0.788853678592719	-4.358540680887427
GSE1458	rosiglitazone	Gm10693	1.0791805341285885	7.988532923867469	1.8158213571283635	0.09996849862038917	0.788853678592719	-4.374472499936215
GSE1458	rosiglitazone	Ltv1	1.6931314771376056	6.708295661912461	1.8158126515974435	0.09996991273395549	0.788853678592719	-4.374483932727443
GSE1458	rosiglitazone	Pdc	1.6257746891524028	10.123447946230204	1.815801179279303	0.0999717763085113	0.788853678592719	-4.374498999045844
GSE1458	rosiglitazone	Fgf5	1.4468363404869693	5.360203734407513	1.8134523759695194	0.1003539934018454	0.788853678592719	-4.377582751199738
GSE1458	rosiglitazone	Ednrb	1.2452642058278052	5.628520710882637	1.8133837656384675	0.10036517847415197	0.788853678592719	-4.377672803751828
GSE1458	rosiglitazone	Frat1	1.2748099123387406	6.762887885692085	1.8128121882673418	0.10045840348190439	0.788853678592719	-4.3784229536165
GSE1458	rosiglitazone	Ggct	1.0701540168997914	6.231174087795697	1.804826563654165	0.10176923949316877	0.7908417529013021	-4.388892600256468
GSE1458	rosiglitazone	Tchh	1.3994859535246817	7.068935399483705	1.7998003189259082	0.10260235014526238	0.7908417529013021	-4.395471866041207
GSE1458	rosiglitazone	Ldb3	1.1160751738723445	7.0788159589249595	1.7981668946466451	0.10287444144838276	0.7908417529013021	-4.3976082394127385
GSE1458	rosiglitazone	Bmp2	1.3485895866918836	5.606405928994159	1.7931934415522253	0.1037069958950484	0.7908417529013021	-4.404107757343228
GSE1458	rosiglitazone	Rhoj	1.6171295212956902	6.669520394796582	1.7921059862083943	0.10388985857590552	0.7911084018914825	-4.40552781979269
GSE1458	rosiglitazone	Clca1	1.7190434965786852	5.5315942867120516	1.7894481741681283	0.10433803427168176	0.7911084018914825	-4.4089969228853105
GSE1458	rosiglitazone	Spib	1.1547799987496699	8.505473317090662	1.788529947105161	0.10449328328096677	0.7911084018914825	-4.410194900300094
GSE1458	rosiglitazone	Gm17748	1.0602066935499914	6.116150535437867	1.7845425450397892	0.1051699154246977	0.7911084018914825	-4.415393912337204
GSE1458	rosiglitazone	Hdgfl1	1.3963883025746633	6.945500211547128	1.783232688855739	0.10539306407962441	0.7911084018914825	-4.417100640183769
GSE1458	rosiglitazone	Gcnt2	1.4164652003028777	5.796201641644778	1.7804381646158007	0.10587059514275518	0.7911084018914825	-4.420739981389431
GSE1458	rosiglitazone	C78441	1.434266577149293	5.709727225110552	1.7793687101788453	0.10605386899740175	0.7911084018914825	-4.422132060857815
GSE1458	rosiglitazone	Cd40lg	1.4678217420610917	5.811186442981162	1.7782942659626386	0.10623829086309498	0.7911084018914825	-4.4235302535784005
GSE1458	rosiglitazone	Tmem45a	1.260774047652811	5.432069526499391	1.7758570527780384	0.10665771407665506	0.7911084018914825	-4.426700419414147
GSE1458	rosiglitazone	Nsg2	1.2060427961256692	6.838014350848752	1.7728945424489146	0.1071695794236283	0.7911084018914825	-4.4305511922460905
GSE1458	rosiglitazone	Pafah2	1.180565495044506	7.699442286394972	1.7713299641401097	0.10744081587193469	0.7911084018914825	-4.432583701307488
GSE1458	rosiglitazone	Sult2a2	1.6963376424088554	5.950761404776701	1.7677601757344323	0.1080620319193219	0.7912666910075246	-4.43721806030494
GSE1458	rosiglitazone	2810449G22Rik	1.2280364965624504	8.705150030377194	1.7672301826122212	0.10815454134006153	0.7912666910075246	-4.437905740868162
GSE1458	rosiglitazone	Zfp518b	1.445049491218537	5.493540843752869	1.7661910226183541	0.10833613539384226	0.7912666910075246	-4.439253804541885
GSE1458	rosiglitazone	Pip	1.9349692076099734	5.347670140997703	1.764957056259768	0.10855213434881031	0.7912666910075246	-4.440854109931692
GSE1458	rosiglitazone	Klk1b8	1.0855614790663808	6.818639851363362	1.7529315639558254	0.11067784347431799	0.7958690348543631	-4.45642264054009
GSE1458	rosiglitazone	Gabbr1	1.4455784216486096	7.2820732174556735	1.7499199907721603	0.11121611041789495	0.7958690348543631	-4.460313758177045
GSE1458	rosiglitazone	Tyr	1.1187514840855197	5.270014379064796	1.7430516757326826	0.11245265148754187	0.7958732994755408	-4.469176275513434
GSE1458	rosiglitazone	Lrp2	1.749414938027641	6.973907707091328	1.7418565955258245	0.11266908459127724	0.7958732994755408	-4.470716672204276
GSE1458	rosiglitazone	Slc25a45	1.530762493098574	7.735156245074222	1.736566635648556	0.1136316810588372	0.7984424554145927	-4.477529167190614
GSE1458	rosiglitazone	Elovl2	1.2148286600635376	4.172285040271583	1.7363464443894532	0.11367191046211182	0.7984424554145927	-4.4778125205390085
GSE1458	rosiglitazone	Rbfox2	1.104567945363411	9.43352730900627	1.7285176806069698	0.11511069537739436	0.7989230405359633	-4.487875873474228
GSE1458	rosiglitazone	Tspan8	1.4242611926439817	5.008103939219695	1.719150854048772	0.11685390131770403	0.8052711304530542	-4.499887715598696
GSE1458	rosiglitazone	Th	2.038124280793674	7.251223100096201	1.7180989165558334	0.11705116187879579	0.8052711304530542	-4.50123473978695
GSE1458	rosiglitazone	Dnmt3a	1.3273646588046821	7.083899895162161	1.70966874830205	0.11864294668544927	0.8052711304530542	-4.512015299966637
GSE1458	rosiglitazone	Akr1b3	1.2098308700201559	7.533320101407095	1.7063106405455448	0.11928247383648123	0.8052711304530542	-4.5163024937883085
GSE1458	rosiglitazone	Ccdc93	1.2021333019024234	7.450436439429529	1.6971343479213328	0.12104599026245905	0.8052711304530542	-4.527996542071658
GSE1458	rosiglitazone	Six4	1.7458721587111834	6.740202539104409	1.6848867351398917	0.12343650456845774	0.8063974173247755	-4.543556092647784
GSE1458	rosiglitazone	Upp2	1.3963850986722985	6.21906981256694	1.6804219719423497	0.1243184971780491	0.8063974173247755	-4.549214247807015
GSE1458	rosiglitazone	Pla2g4f	1.0998988045199058	10.381465664853245	1.6799876668148885	0.12440459485545244	0.8063974173247755	-4.549764238335046
GSE1458	rosiglitazone	Pign	1.2543188159702512	6.155699368345771	1.678769818523573	0.12464631095852884	0.8063974173247755	-4.551306103855763
GSE1458	rosiglitazone	Mtnr1a	1.2962778563405974	5.833641286396874	1.6712477674287618	0.12614868094140502	0.8070008886851404	-4.560816995517698
GSE1458	rosiglitazone	Rgs5	1.3812279992792298	5.42490755718557	1.6606219448345885	0.12829875705357643	0.8102455760663347	-4.574215474237603
GSE1458	rosiglitazone	Ugcg	1.2164931963601777	7.126873838200925	1.6605137439493447	0.12832081941984902	0.8102455760663347	-4.574351685128279
GSE1458	rosiglitazone	Sema6c	1.2239986646667675	8.690369887148936	1.6587544022427176	0.12868003144534126	0.8102455760663347	-4.576565832903426
GSE1458	rosiglitazone	Magel2	1.33684621333209	5.258596977756575	1.6545106184893814	0.12955022375755548	0.8102455760663347	-4.581901734886301
GSE1458	rosiglitazone	Nr2c1	1.2475907058312463	6.871239106727771	1.634219353594121	0.13378438906940307	0.8213109062706611	-4.60731731120504
GSE1458	rosiglitazone	Klf12	1.2586984133993298	6.524491042717262	1.632996231342041	0.13404353398239238	0.8213109062706611	-4.6088441080591975
GSE1458	rosiglitazone	Tada1	1.1039493294428169	8.019169489387817	1.6283700093651226	0.1350277645810867	0.8216579902551628	-4.614613506359321
GSE1458	rosiglitazone	Slu7	1.1582470727888394	7.3053673445064415	1.6279919588579872	0.13510847982911528	0.8216579902551628	-4.615084596729666
GSE1458	rosiglitazone	Fhdc1	1.22181283649372	6.772122325995995	1.6253565568234922	0.13567234734384126	0.8226271740581217	-4.618366984994025
GSE1458	rosiglitazone	Cyp7b1	1.5079299131442674	6.738163395045479	1.6202607709005332	0.13676860049270778	0.8252185263393103	-4.624705826037113
GSE1458	rosiglitazone	Cdh6	1.2369547550881865	6.2700133425849325	1.609763594304701	0.13905179259704478	0.8325920583544647	-4.637730390234665
GSE1458	rosiglitazone	Myl7	1.1490234841002978	5.709646576871289	1.6088919648995723	0.13924289531732964	0.8325920583544647	-4.638809853099557
GSE1458	rosiglitazone	Polr2i	1.1586319417206619	7.067974928952928	1.6082481807047202	0.1393841936456188	0.8325920583544647	-4.639606942253218
GSE1458	rosiglitazone	Arl4a	1.2473701670147306	10.835330076653229	1.6066594049074348	0.13973344603388688	0.8337366798767522	-4.641573324828586
GSE1458	rosiglitazone	Anks3	1.2039890797284787	7.321967142383149	1.5793399280335512	0.14586186378595992	0.8424964194581896	-4.675221464195415
GSE1458	rosiglitazone	Sirt3	1.127267031070023	8.543366555556071	1.5785305087907084	0.14604701583344046	0.8424964194581896	-4.676213594620302
GSE1458	rosiglitazone	Ncam2	1.3698800754388007	5.690195217303721	1.5758621754531248	0.14665886282347232	0.8424964194581896	-4.679482277120747
GSE1458	rosiglitazone	Ugt8a	1.5514914937117343	5.551197278975172	1.5751493196962394	0.14682270363113561	0.8424964194581896	-4.680355004221501
GSE1458	rosiglitazone	Prl6a1	1.5663900407892266	6.154152426141799	1.5745836749888034	0.1469528250648723	0.8426901345523333	-4.681047350880605
GSE1458	rosiglitazone	Grik2	1.5141100540954529	7.35726157731636	1.5692637523923274	0.14818162414791483	0.8438864951516883	-4.687552205340089
GSE1458	rosiglitazone	Xrn2	1.286131516410613	5.499016117597126	1.5686384948438243	0.1483266413331352	0.8438864951516883	-4.688315931199671
GSE1458	rosiglitazone	Agl	1.2748985800843415	7.201422234943977	1.567422869694645	0.14860894254243567	0.8438864951516883	-4.68980028443206
GSE1458	rosiglitazone	Gm10256	1.182964771893802	5.339621665197513	1.5645744004356257	0.14927229423137892	0.8449101702611058	-4.6932759437636715
GSE1458	rosiglitazone	Fam220a	1.20966691118896	7.677913152005029	1.545363819743594	0.1538146579868796	0.847515577900222	-4.716624192884263
GSE1458	rosiglitazone	Pmf1	1.51701933291579	8.602376909956991	1.5450080607217163	0.15389991283082363	0.847515577900222	-4.7170550496399155
GSE1458	rosiglitazone	Ankib1	1.417705328850406	5.972131263951945	1.5441066201010056	0.15411612202727085	0.8481721127303231	-4.718146526228763
GSE1458	rosiglitazone	Padi3	1.3591501135831796	7.528250640627289	1.5436762049109158	0.1542194506390043	0.8482069785145236	-4.718667551989575
GSE1458	rosiglitazone	Nolc1	1.1855347293002036	7.432721659209936	1.54201158134221	0.15461964575384277	0.8486441308564671	-4.720681838067711
GSE1458	rosiglitazone	Tmem246	1.4202459156211302	6.249359976450144	1.5402889848418244	0.15503473883575306	0.8488142196771006	-4.7227649805376775
GSE1458	rosiglitazone	Sall3	1.0862527065481382	7.426220807574664	1.5395868440099778	0.15520421396257936	0.8488142196771006	-4.723613703954767
GSE1458	rosiglitazone	Apobec2	1.162086506379063	7.972851306040756	1.537321555742617	0.15575209444832508	0.8488142196771006	-4.726350409991794
GSE1458	rosiglitazone	Ubap2	1.1137916356483393	9.6385370127371	1.5344465161105652	0.1564498933720677	0.8488142196771006	-4.729820464461474
GSE1458	rosiglitazone	Nucb2	1.0684378759021502	5.3615325795947	1.5202165598625033	0.15994414915393235	0.8488142196771006	-4.74694077856069
GSE1458	rosiglitazone	Tktl1	1.696905528962565	5.839606767752316	1.5156268120068257	0.16108566746110445	0.8498592618897642	-4.752443236320268
GSE1458	rosiglitazone	Areg	1.2405023696359818	6.864778443607476	1.5042065300830716	0.16395694823458287	0.8538975495259904	-4.7660927025393605
GSE1458	rosiglitazone	Rpl31	1.5239883230559985	5.768190002914773	1.5016875911360668	0.16459623405687077	0.8538975495259904	-4.7690952390530885
GSE1458	rosiglitazone	Hesx1	1.1642276459385332	5.341768387307215	1.4982902714730852	0.16546188475125415	0.8538975495259904	-4.773140133815417
GSE1458	rosiglitazone	Abcb1b	1.4582175613615167	5.857566419315527	1.492847838459201	0.16685689930869677	0.8576481265092355	-4.779608773756338
GSE1458	rosiglitazone	S100a5	1.2219167357910756	6.492853958874429	1.49167088122861	0.16715992102251795	0.8582540795251369	-4.781005834880549
GSE1458	rosiglitazone	Gpr132	1.3474941434646097	7.123317933637807	1.4830766340313573	0.16938714388958503	0.8587801620566258	-4.7911875858943755
GSE1458	rosiglitazone	Shox2	1.1446522098760845	8.101255161354786	1.4742331338403274	0.17170579704428915	0.8600041209348847	-4.801628191327056
GSE1458	rosiglitazone	Itga4	1.299458868545713	7.167593092417108	1.473501499496133	0.17189884804195182	0.8604580418522246	-4.802490290377007
GSE1458	rosiglitazone	Fam3b	1.2453970367774376	4.982459400169636	1.4574602286450589	0.17617898064822538	0.8649809726688472	-4.821327481571409
GSE1458	rosiglitazone	Myom1	1.3496207895400518	7.109342814780244	1.453314936948491	0.17729987321154028	0.8649809726688472	-4.826175057697357
GSE1458	rosiglitazone	Bche	1.2949704623232237	5.715378500416685	1.448623967306983	0.17857572540951758	0.8657593247482995	-4.831650657112885
GSE1458	rosiglitazone	Cyp17a1	1.1401972892905632	6.08387062845939	1.4458966186497284	0.1793211388630482	0.8661476052647054	-4.834829242424429
GSE1458	rosiglitazone	Fam50b	1.2464003961651309	7.660233061721236	1.4439550376553543	0.17985342349821382	0.8665174668202212	-4.837089830720881
GSE1458	rosiglitazone	Irf5	1.556446831642419	6.846437705599829	1.4398147705453483	0.1809930169695312	0.8676992311001133	-4.841904156626546
GSE1458	rosiglitazone	Pard6a	1.2582828898251242	7.638002382487742	1.4358481762467319	0.18209062060232992	0.8676992311001133	-4.846508591656835
GSE1458	rosiglitazone	Col13a1	1.0870182086009632	7.339806765054355	1.4353707918814234	0.18222310295410368	0.8676992311001133	-4.847062215364924
GSE1458	rosiglitazone	Tex21	1.3482294419515275	4.223975368152976	1.4329489986699757	0.18289646694607237	0.8676992311001133	-4.849869030967767
GSE1458	rosiglitazone	Gpm6b	1.5816631473341434	6.479490980458325	1.4274706746258943	0.1844275564437553	0.8687931819930279	-4.856207535470234
GSE1458	rosiglitazone	Aym1	1.211855126327661	6.597526787935368	1.4242280635614677	0.18533896869061506	0.8688474341315375	-4.859952218451125
GSE1458	rosiglitazone	Apc	1.4388880294061266	6.676340547128895	1.4217330138887367	0.18604288307823927	0.8690945579696593	-4.862829999640371
GSE1458	rosiglitazone	Ube2e3	1.7970757861231923	6.753911385060228	1.4189815668557322	0.1868217834983473	0.869686179329002	-4.865999877151992
GSE1458	rosiglitazone	Spryd7	1.687248277919815	5.9849684853993494	1.4177339017631971	0.1871758996069746	0.869686179329002	-4.867436024906893
GSE1458	rosiglitazone	Zfp28	1.1893248223833617	6.23980110051096	1.4162443499241728	0.1875994197475128	0.869686179329002	-4.869149571070918
GSE1458	rosiglitazone	Igfbp1	1.2203700612009012	6.58782983847107	1.4103628200251828	0.18927970324147197	0.869686179329002	-4.87590456711824
GSE1458	rosiglitazone	Vmn1r45	1.3604861478645356	4.295989701126419	1.4059565693340963	0.19054691356239467	0.8702190034474787	-4.880953664221864
GSE1458	rosiglitazone	Rspo2	1.1255331701279727	6.137557576655448	1.401171101017297	0.19193136584819176	0.8702190034474787	-4.886426064970357
GSE1458	rosiglitazone	P2ry2	1.2994231445278448	6.55703618869947	1.3957995181723695	0.19349557102953896	0.8702190034474787	-4.892554706762049
GSE1458	rosiglitazone	Flna	1.1939094204599079	6.885201339143089	1.3957770772128888	0.1935021285034098	0.8702190034474787	-4.892580279319904
GSE1458	rosiglitazone	C78859	1.256816365159766	7.1722691439249715	1.3954132396838723	0.1936084718421481	0.8702190034474787	-4.892994853497698
GSE1458	rosiglitazone	Eqtn	1.37693147364799	6.0855305031828335	1.3906088580853009	0.19501737141615472	0.8713363361970348	-4.898462780856549
GSE1458	rosiglitazone	Hnrnpc	1.4873404063210547	5.673749117641093	1.3867884902861132	0.196143908562621	0.8713363361970348	-4.902802247228734
GSE1458	rosiglitazone	Ciapin1	1.2726474931580016	7.731929934020032	1.3837687395959264	0.19703826275615566	0.8713363361970348	-4.906226936165506
GSE1458	rosiglitazone	Rasgrp1	1.3226586701136906	7.328244042711365	1.3770095880201505	0.19905263438024604	0.8713363361970348	-4.913875191099269
GSE1458	rosiglitazone	Sord	1.234762116422695	5.551992812905486	1.366181212194244	0.20231600646150635	0.8713363361970348	-4.926077833796105
GSE1458	rosiglitazone	Slc25a53	1.0976875014596228	7.13505063862143	1.3656068307453144	0.2024903628243004	0.8713363361970348	-4.9267233788786005
GSE1458	rosiglitazone	Prmt1	1.6064089521591605	7.936248303312984	1.3637198960793702	0.203064043347872	0.8713363361970348	-4.9288428632868415
GSE1458	rosiglitazone	Rps6ka3	1.3679242067109065	4.519802477583464	1.3634134571208814	0.20315733849039969	0.8713363361970348	-4.929186889655443
GSE1458	rosiglitazone	Serpinb5	1.102661937168159	4.511917044672368	1.3627048645982147	0.20337320737391332	0.8713363361970348	-4.929982205762375
GSE1458	rosiglitazone	Inhba	1.1087534007497415	7.008497019170665	1.3606515156495118	0.20399984076586694	0.8713363361970348	-4.932285349859347
GSE1458	rosiglitazone	Plekho1	1.1594247613093938	7.585458890182236	1.3457231197354478	0.20860465286865865	0.8738722967912343	-4.948961896020268
GSE1458	rosiglitazone	Naalad2	1.4373496506035641	6.479570630652195	1.3369307608596588	0.21135733161691292	0.8738722967912343	-4.958727526341349
GSE1458	rosiglitazone	Vhl	1.3277891171369298	6.806532521206054	1.3358014221045522	0.2117130947376863	0.8738722967912343	-4.959978827472821
GSE1458	rosiglitazone	Defb1	1.6950682003051227	5.610970127739214	1.3346636553033968	0.2120720192783873	0.8738722967912343	-4.961238762325542
GSE1458	rosiglitazone	1700074P13Rik	1.414055441876777	6.632151876695638	1.3297371662980126	0.21363202524541824	0.8751483473139631	-4.9666860567878395
GSE1458	rosiglitazone	Mtrf1l	1.1357961757355433	6.171834173393229	1.3268180715538012	0.2145608902430949	0.8751483473139631	-4.969907458406569
GSE1458	rosiglitazone	Tcf20	1.1351824619001096	6.637174490101197	1.3204771914618434	0.21659019016773834	0.8775211391485032	-4.976888825168803
GSE1458	rosiglitazone	Igkv15-103	1.1097190253352471	5.647780421800715	1.3177979511536662	0.21745243231573336	0.8782876655002375	-4.979832006655479
GSE1458	rosiglitazone	Nat2	1.0850835844401836	6.664429865832769	1.3106976048943726	0.21975131351970079	0.8808902316816782	-4.98761252624961
GSE1458	rosiglitazone	Foxg1	1.4220303550895423	4.938932843560531	1.3101496342252206	0.21992956651086973	0.8808902316816782	-4.988211820544154
GSE1458	rosiglitazone	Tal1	1.1394965014511633	5.641416557331492	1.3079167565519645	0.2206571559709839	0.8811379338360976	-4.990652095424304
GSE1458	rosiglitazone	Dgka	1.0615582063963793	6.2682856922352075	1.3069073754215712	0.22098672080814846	0.8814127407940386	-4.991754314762991
GSE1458	rosiglitazone	Olfr1509	1.1230962564733535	7.183995890851665	1.305180475074952	0.22155150406017815	0.8821430109535029	-4.99363872212429
GSE1458	rosiglitazone	Nhlh1	1.0610585304312932	6.923140114580926	1.2876205586104252	0.22736267079945854	0.8830597250850315	-5.012704676818585
GSE1458	rosiglitazone	Gap43	1.0896477702954024	7.098259729844898	1.2816652854664612	0.22936182730431637	0.8830597250850315	-5.019130895246011
GSE1458	rosiglitazone	Ptbp2	1.0565496115677213	5.086680120913823	1.2786953684452402	0.2303642129754438	0.8830597250850315	-5.022328079531021
GSE1458	rosiglitazone	Il9	1.14381181247563	6.798627170294222	1.2780972206407253	0.2305665312403565	0.8830597250850315	-5.022971386244031
GSE1458	rosiglitazone	Sst	1.11137196017895	6.572062300318028	1.2742642217482645	0.23186648166206547	0.8830597250850315	-5.0270888778791685
GSE1458	rosiglitazone	E2f8	1.1725424769795696	6.455305827612422	1.269812474491401	0.23338383267695337	0.8830597250850315	-5.031860395114939
GSE1458	rosiglitazone	Snap91	1.2883118193832461	5.455521313400447	1.2500876301312944	0.2402051780371401	0.8830597250850315	-5.052863284362029
GSE1458	rosiglitazone	Sema3b	1.4332365177867363	4.796895006681429	1.2464251630246734	0.2414895007724082	0.8830597250850315	-5.056737925892358
GSE1458	rosiglitazone	Trdmt1	1.4279061088301412	6.2703015109167755	1.2420541566783354	0.24302960575944949	0.8830597250850315	-5.061351769800692
GSE1458	rosiglitazone	Elk1	1.3048000291622284	7.032196179337228	1.2416543862569533	0.24317086125132367	0.8830597250850315	-5.061773184691129
GSE1458	rosiglitazone	Cyp26a1	1.351160687462219	7.16169738051224	1.236856362212304	0.24487141834189133	0.8830597250850315	-5.0668235718230665
GSE1458	rosiglitazone	Ccl25	1.176543474697681	7.229338320131243	1.2350335964413957	0.24551998622704196	0.8830597250850315	-5.068738615986099
GSE1458	rosiglitazone	AA672641	1.2328594308472858	5.686492551117914	1.2298474237488422	0.24737293616340547	0.8830597250850315	-5.074176479438531
GSE1458	rosiglitazone	Oit1	1.0644215863968958	6.149162056260055	1.2281113169640518	0.24799575090133855	0.8830597250850315	-5.075993241525875
GSE1458	rosiglitazone	C76554	1.2944984390803036	5.549840091690471	1.227523411874862	0.248206944973948	0.8830597250850315	-5.076608049125161
GSE1458	rosiglitazone	Traf3	1.1593081749998613	7.311190755742763	1.2265203137868732	0.2485676257711497	0.8830597250850315	-5.0776565694277656
GSE1458	rosiglitazone	Barx1	1.0994693733147167	7.202698272376957	1.2176683503748884	0.25176891690875947	0.8870735386751951	-5.086883079559152
GSE1458	rosiglitazone	Ddx3y	1.1271189075196055	4.640263577231873	1.2106325340148172	0.25433707940841366	0.8905924132100526	-5.094182754960486
GSE1458	rosiglitazone	Dapk3	1.0719776464949038	7.6877161921058175	1.209373029969976	0.25479903442802726	0.8905924132100526	-5.0954863151182215
GSE1458	rosiglitazone	Tbx3	1.1186500179971002	5.782435831067372	1.2037668948183684	0.2568634257439189	0.8915832998616527	-5.101276794025164
GSE1458	rosiglitazone	Acot1	1.2575731148831284	7.752748141191698	1.2019158371925267	0.25754800042815235	0.8915832998616527	-5.103184493998895
GSE1458	rosiglitazone	Cd96	1.0964007583789723	6.178043602849839	1.1953045792731842	0.26000500177167557	0.8919568668013126	-5.109980866224637
GSE1458	rosiglitazone	Ppfia4	1.4301090305530504	7.184101222621781	1.193935892022254	0.26051599961008537	0.8919568668013126	-5.111384511633707
GSE1458	rosiglitazone	Fbxw7	1.0560345703198633	6.644852591646096	1.1870355020212335	0.26310451045663297	0.892006326839672	-5.11844349690189
GSE1458	rosiglitazone	Cdc7	1.0719789536425355	5.941584548905301	1.1774918219997432	0.2667184039057232	0.893314336964826	-5.128157745609329
GSE1458	rosiglitazone	Tssk1	1.1577464927676122	5.908282327326459	1.171543336431404	0.2689908426616543	0.8947603343766325	-5.134183729275189
GSE1458	rosiglitazone	Cotl1	1.053188475947549	5.81420721218667	1.1574876461331567	0.2744215060118715	0.8975884809335577	-5.148333927332411
GSE1458	rosiglitazone	Mef2c	1.3044888595939694	5.84406615876467	1.1472618962525263	0.27842663039408067	0.8975884809335577	-5.158549556134191
GSE1458	rosiglitazone	Bhmt2	1.1450088343097284	5.17751315954086	1.1392347242635277	0.28160279418115713	0.8975884809335577	-5.166521843831627
GSE1458	rosiglitazone	Peli1	1.3064076621275353	6.419316879833384	1.1388087455368827	0.28177213647878163	0.8975884809335577	-5.166943750837042
GSE1458	rosiglitazone	Crp	1.1213041498852865	6.316043452611347	1.1376970832637108	0.28221444007235197	0.8975884809335577	-5.168044235658169
GSE1458	rosiglitazone	Prkca	1.1013881157759497	6.68563766834852	1.136094989911346	0.28285283299805664	0.8975884809335577	-5.1696288162392205
GSE1458	rosiglitazone	Slc30a1	1.4457841026342877	5.8710755713085865	1.1334648987801776	0.2839033127667971	0.8975884809335577	-5.172226557447263
GSE1458	rosiglitazone	Csn2	1.1136338810468371	6.399150332395191	1.1319288691439129	0.28451822873699184	0.8975884809335577	-5.173741621358863
GSE1458	rosiglitazone	Pik3c2a	1.3466248629707593	6.697747160894648	1.1271517282432109	0.28643732180383014	0.8975884809335577	-5.178443767059348
GSE1458	rosiglitazone	Cbr2	1.3579553521751482	6.959952106890077	1.1230474587605452	0.28809417823700145	0.8975884809335577	-5.1824717396858935
GSE1458	rosiglitazone	Edil3	1.1090047604496005	5.968137934584495	1.1226433388079153	0.28825772178006515	0.8975884809335577	-5.1828677527643885
GSE1458	rosiglitazone	Gm10997	1.0674051096643242	5.3795377357438365	1.1219077193561693	0.28855560608675523	0.8975884809335577	-5.183588341365279
GSE1458	rosiglitazone	Gcsam	1.149647073330579	6.649537433608726	1.1152342414969487	0.2912689702381508	0.8975884809335577	-5.190109275154815
GSE1458	rosiglitazone	Krt77	1.2340244651584964	5.130138562188597	1.1096658530533836	0.2935481846730761	0.8980753957412467	-5.195527992438903
GSE1458	rosiglitazone	Ch25h	1.0795597896768114	5.969600116099909	1.0985863200991555	0.29812434873903293	0.9009505494854427	-5.20624878917417
GSE1458	rosiglitazone	Rprm	1.0873433530893417	6.573266156145693	1.095476305646846	0.29941874706980587	0.9020764426306033	-5.209243456780899
GSE1458	rosiglitazone	BC053393	1.1036578585334904	5.11879960116623	1.0868584432058443	0.3030282056612654	0.9048531400497213	-5.217507950480572
GSE1458	rosiglitazone	Dynlt1b	1.561199517053644	4.74583176172671	1.0700601124765063	0.31016003392781677	0.908009272768014	-5.233473940337186
GSE1458	rosiglitazone	Klrd1	1.1806895630622152	6.054848234670015	1.0457180725150532	0.32072122920253615	0.913943356899576	-5.256269097304975
GSE1458	rosiglitazone	Ace2	1.250085965513802	5.292364024499618	1.033953800014801	0.3259219874921996	0.914097832339609	-5.267139410264022
GSE1458	rosiglitazone	Serbp1	1.1456521150998733	6.302466477935998	1.0311804749512048	0.3271572256431605	0.9145697123969303	-5.269687972201577
GSE1458	rosiglitazone	Mcoln2	1.1784613474113417	6.049401877545288	1.025869056422876	0.32953274972575186	0.9147601425036054	-5.274553927382935
GSE1458	rosiglitazone	Prph	1.0638043007395523	6.345889756849631	1.023715859018561	0.33049944262275255	0.9147601425036054	-5.2765209100491495
GSE1458	rosiglitazone	Rc3h2	1.309804769262477	5.125691746442705	1.0158108880209755	0.33406665287886916	0.915475297593693	-5.283714295776709
GSE1458	rosiglitazone	AI594671	1.1166652304182703	5.403767568500989	1.0103125364259153	0.3365647541686092	0.915475297593693	-5.288691709875518
GSE1458	rosiglitazone	Gt(ROSA)26Sor	1.170481082582233	5.721615335933547	1.0055503389412301	0.3387396174509133	0.9158092371467387	-5.292985412822747
GSE1458	rosiglitazone	Dusp6	1.056588959056255	5.236852896864253	0.9854979344168753	0.3480119329738822	0.9170496124077586	-5.310887688457677
GSE1458	rosiglitazone	Pgs1	1.0883513974712187	6.315144744972899	0.9782956812773919	0.3513875454283085	0.9184725133108319	-5.317247185558741
GSE1458	rosiglitazone	Uox	1.1315223131329653	5.682165813385755	0.9775432618824303	0.3517415777503453	0.918477186451708	-5.317909399544495
GSE1458	rosiglitazone	Hs3st1	1.0545186568790668	4.994731525688524	0.9652381951269329	0.35756855880230953	0.9201807443082118	-5.32868093206528
GSE1458	rosiglitazone	Clrn3	1.0637210829560668	5.880704431408199	0.8691496525082599	0.4054847267627866	0.9286098844564764	-5.408925192703765
GSE1458	rosiglitazone	Npn2	1.1582412299905893	5.974918512001082	0.841938258613251	0.4198319187038565	0.9313939267429988	-5.430368234129726
GSE1458	rosiglitazone	Krt13	1.070013088891727	6.670414262951575	0.7661642808818022	0.46157844836658124	0.9321305032217313	-5.486983033520504
GSE42220	stearic acid	Clk1	0.4473619214649209	8.362004960439299	6.604548405158177	1.5004610009273783e-6	0.008321048629680958	4.9533241794975895
GSE42220	stearic acid	B3galt2	0.35253328417219315	8.499930398476844	6.411628654507586	2.2978233912559815e-6	0.009080998042243639	4.597815839884263
GSE42220	stearic acid	Il2ra	0.3932532725554849	8.736256242116436	5.9535181999916515	6.439350115518556e-6	0.018177365468949522	3.7295225771010463
GSE42220	stearic acid	Stat5a	0.31520824974165246	8.741453988771866	5.765596068602273	9.897074346756674e-6	0.021729576565767985	3.363985055684174
GSE42220	stearic acid	Ddit4	0.39994237331869137	9.665814066290675	5.557879248728808	1.598694935247254e-5	0.026325176600404784	2.9540306553779727
GSE42220	stearic acid	Bcat1	0.32519001457173624	7.990702231719333	5.340300994939122	2.6541419793556266e-5	0.036670430312885895	2.518394981251334
GSE42220	stearic acid	Pmepa1	0.26846230574568497	11.106443455389554	5.244715936219779	3.320792162543555e-5	0.037022329721376	2.325144573589097
GSE42220	stearic acid	Ptgfr	0.24442642257240674	8.677332153697433	5.238140149182716	3.372479428060567e-5	0.037022329721376	2.3118101101952826
GSE42220	stearic acid	Acta2	0.3635273768057435	9.177672600979832	5.148856563963159	4.160803337725026e-5	0.043272354712340276	2.13027115339628
GSE42220	stearic acid	Fam171b	0.41714335206047015	6.666946849222141	5.124790700633447	4.4036718966160915e-5	0.043508278338566984	2.081186464858047
GSE42220	stearic acid	Gm10387	0.456047990511356	5.84649977740137	5.075269379227638	4.949648959110273e-5	0.04657383972953285	1.9799870167057252
GSE42220	stearic acid	Slit2	0.2746197958917463	8.67594533200146	5.046337663405764	5.2998867044344826e-5	0.047358755091222164	1.920744426098997
GSE42220	stearic acid	Pik3cb	0.2883488242086914	8.262997982391331	5.025079659967453	5.573144627915372e-5	0.047358755091222164	1.8771604375248598
GSE42220	stearic acid	Npnt	0.3320936416093226	7.945138327520987	4.9689724789557514	6.364932602467293e-5	0.047358755091222164	1.7619111359388802
GSE42220	stearic acid	Armcx2	0.2878673107077168	8.157235236426137	4.961997110440231	6.471023547305202e-5	0.047358755091222164	1.7475616741136353
GSE42220	stearic acid	Mgp	0.29477737249131414	7.362401570336775	4.933353681544779	6.925770635377131e-5	0.047358755091222164	1.6885891391417491
GSE42220	stearic acid	Gtf2h1	0.3222376118794354	8.133851778650236	4.909305949334042	7.332446244636986e-5	0.047358755091222164	1.6390194481961613
GSE42220	stearic acid	Fmod	0.3872672180082607	6.393485338426335	4.903751412777245	7.4297642096553e-5	0.047358755091222164	1.6275623376628277
GSE42220	stearic acid	Apol6	0.28428093600071525	8.148267742471543	4.858712002932903	8.268690385119026e-5	0.051059163128109986	1.534559661360599
GSE42220	stearic acid	Mknk2	0.207385135931468	10.720552197721164	4.738345000138442	1.1011724280265627e-4	0.060442131049457996	1.2851737066628965
GSE42220	stearic acid	Ncan	0.24640460082786472	7.224484713808992	4.679875017969059	1.2659359190462605e-4	0.0641407532316772	1.1636275147279989
GSE42220	stearic acid	Mfap4	0.2941096949850643	8.960790482577476	4.669140500726615	1.2987837746443947e-4	0.0641599184674331	1.1412864646731418
GSE42220	stearic acid	Plin1	0.19555607804976294	11.556339571239041	4.636321013936354	1.4046375258178843e-4	0.06608485121466999	1.0729331746877104
GSE42220	stearic acid	Hexim1	0.31749517189731646	7.991723466273002	4.5856760378141	1.5852988372227822e-4	0.07034603609240148	0.9673189810750733
GSE42220	stearic acid	Aldh1l1	0.2823436251565456	8.227454006695558	4.530617214161494	1.8083586977419794e-4	0.0744440997237115	0.8523278803855137
GSE42220	stearic acid	Tsr1	0.24258386326888792	8.016903694541286	4.498054350176769	1.9548725941552958e-4	0.07592090624057073	0.7842426955775403
GSE42220	stearic acid	Tet3	0.2102022512689694	8.831165925389291	4.487494145016937	2.0049050268966276e-4	0.07592090624057073	0.7621510528344295
GSE42220	stearic acid	Rasd1	0.3318799851894005	8.47285534907853	4.475770498518341	2.061958506169593e-4	0.07592090624057073	0.7376192186070973
GSE42220	stearic acid	Pygb	0.21102754666732967	10.070980747667706	4.475705090631586	2.062281349324087e-4	0.07592090624057073	0.7374823337474385
GSE42220	stearic acid	Mcam	0.2172940087855408	10.05193613611026	4.393438975765246	2.511311819511836e-4	0.08705880974307698	0.5651688683195495
GSE42220	stearic acid	Krt18	0.292766158042571	6.372511255245849	4.373376586518688	2.6349587247707186e-4	0.08977031793356792	0.5231058845806293
GSE42220	stearic acid	Prss23	0.25823408439769197	6.964602984997922	4.346146346215836	2.812607282272598e-4	0.09394764645117767	0.46599271030579015
GSE42220	stearic acid	Sik2	0.1972651765450033	10.40664941136673	4.336443200846881	2.8787710551688453e-4	0.09394764645117767	0.4456354727952645
GSE42220	stearic acid	Tmed7	0.21278904789982728	11.05944661746584	4.291798142812051	3.203871804406781e-4	0.09891954196105937	0.3519356665026727
GSE42220	stearic acid	Ccl5	0.5369063722895082	6.088389355866532	4.264236018958988	3.422680372384909e-4	0.1033742661773706	0.29406447941238945
GSE42220	stearic acid	Impa1	0.24084209725312875	8.11735693171179	4.25793598045526	3.474759301054965e-4	0.1033742661773706	0.2808342559581032
GSE42220	stearic acid	Malat1	0.42150692265466416	10.536933987072068	4.254309161073259	3.505099106216513e-4	0.1033742661773706	0.27321750170919223
GSE42220	stearic acid	Pck1	0.19461194544418448	11.254287493736236	4.234412057456055	3.67632430778468e-4	0.10682965929680188	0.23142695293355153
GSE42220	stearic acid	Oxsm	0.24618535194439684	8.40056815390951	4.211100637285861	3.887604118406296e-4	0.10813164493515857	0.18245712815255732
GSE42220	stearic acid	Cndp1	0.2545908594013055	6.217421302585038	4.2034890811741645	3.9591865813181964e-4	0.10813164493515857	0.16646607674012426
GSE42220	stearic acid	Erlin2	0.22732801685829276	9.185734641052424	4.169530334756489	4.294943295039182e-4	0.10876302449163905	0.09511492368373808
GSE42220	stearic acid	Adamts15	0.2202240471761271	6.620494869803811	4.158781244333169	4.407038351432157e-4	0.10876302449163905	0.07252790751733595
GSE42220	stearic acid	Kif26b	0.22840943689684862	6.3734890133928745	4.156857020254039	4.4274109740297275e-4	0.10876302449163905	0.06848447132423896
GSE42220	stearic acid	Hmgn5	0.49476893026843005	7.572082125908354	4.156636065074043	4.429756337460511e-4	0.10876302449163905	0.06802016957470602
GSE42220	stearic acid	Ppp2r5a	0.2517343510641713	10.944932666980366	4.151161957170764	4.4882599226631027e-4	0.10876302449163905	0.056517135339375635
GSE42220	stearic acid	Adamts5	0.2170702182246944	9.489669035019514	4.148827293702198	4.513445348337248e-4	0.10876302449163905	0.05161114096832886
GSE42220	stearic acid	Smoc1	0.31963484923142504	8.507289144561954	4.132342299188536	4.695340249262282e-4	0.11117415061966818	0.01696952104442051
GSE42220	stearic acid	Klf9	0.28122107281227976	8.863689870035886	4.129240194231974	4.730378070304523e-4	0.11117415061966818	0.01045067666359234
GSE42220	stearic acid	Mest	0.2668467691783385	8.646759905401012	4.120607799222631	4.8292592324812025e-4	0.11117415061966818	-0.007689712482641831
GSE42220	stearic acid	Aff1	0.20207462800947637	8.84339588479386	4.114981574880239	4.894813311695917e-4	0.11117415061966818	-0.01951284352807736
GSE42220	stearic acid	Sart1	0.27698267076236927	7.470581165988767	4.1064179845257	4.996300334788101e-4	0.11218965297206009	-0.03750858954694891
GSE42220	stearic acid	Zfhx3	0.2449114602655322	8.787334517789557	4.0945422632488615	5.140522376485272e-4	0.11337691485609824	-0.06246425164286684
GSE42220	stearic acid	Akap13	0.2505412222042238	7.237714580393454	4.083911450675446	5.273144193006341e-4	0.11337691485609824	-0.0848033992293784
GSE42220	stearic acid	Lgals12	0.20393868665159806	10.89097840485222	4.083473344674655	5.278682270628055e-4	0.11337691485609824	-0.08572400483422271
GSE42220	stearic acid	Pigz	0.271712956411836	5.319571025790952	4.065146168480695	5.515625034362725e-4	0.11697295306707196	-0.12423434836431202
GSE42220	stearic acid	P4ha3	0.24840686281476476	7.350171627993921	4.059749461202503	5.587395798405169e-4	0.11697295306707196	-0.13557379340625264
GSE42220	stearic acid	Ccdc86	0.2417738775251374	7.99548994801094	4.0471224363344405	5.758979620050957e-4	0.1176089155955724	-0.16210433807578628
GSE42220	stearic acid	Net1	0.27400543962987317	8.972399413287913	4.041802642589691	5.832830834193368e-4	0.1176089155955724	-0.17328120223815624
GSE42220	stearic acid	Acap2	0.22159110151253697	9.548574917670368	4.035563059896479	5.920653922792129e-4	0.11771276575388916	-0.1863901062696538
GSE42220	stearic acid	Diras2	0.3376883943864105	6.871610342765569	4.0187907648086325	6.163309389240372e-4	0.11873133576083675	-0.2216248645412664
GSE42220	stearic acid	Lrtm1	0.25944908762199026	6.578752530519496	4.017058339473401	6.188930963241996e-4	0.11873133576083675	-0.22526405764583046
GSE42220	stearic acid	Gcnt2	0.19432992670843124	8.355733560791492	3.9894893723797575	6.611225063517965e-4	0.11993899969427076	-0.28316945568828
GSE42220	stearic acid	Enc1	0.18886995848766994	9.710520744069992	3.9855427315536716	6.673980432921162e-4	0.11993899969427076	-0.2914577369639417
GSE42220	stearic acid	Ttc28	0.20471430712641903	8.728914450476719	3.9837136229017305	6.703265659343214e-4	0.11993899969427076	-0.2952989113030542
GSE42220	stearic acid	Palm2	0.19516049611317163	7.971769946021014	3.979871084620906	6.765204252377827e-4	0.11993899969427076	-0.3033681075325987
GSE42220	stearic acid	Scarna13	0.7715451739065928	7.7685680340323975	3.9691366824985033	6.941267106239522e-4	0.12051017184858216	-0.3259082488239251
GSE42220	stearic acid	Crat	0.1857693763827089	11.48951296879365	3.9684604464049453	6.952509914341278e-4	0.12051017184858216	-0.32732812373589404
GSE42220	stearic acid	Lnx2	0.2798732087824603	7.932052199621711	3.9581819508453915	7.125642160946974e-4	0.12118655560995936	-0.34890825143997617
GSE42220	stearic acid	Sqle	0.22360875075150483	11.447117862957974	3.95526687467372	7.175519740063383e-4	0.12118655560995936	-0.35502809729428897
GSE42220	stearic acid	Rnf125	0.21216033377886168	9.276188468513716	3.9515099883195632	7.240313130948094e-4	0.12124456565045283	-0.3629148979615904
GSE42220	stearic acid	Tgfb3	0.232760484532061	8.861228947376478	3.9396329228065188	7.449001923434666e-4	0.12266023167255749	-0.38784583978132314
GSE42220	stearic acid	Col5a3	0.17989190314992456	7.486755711622753	3.9234952363724975	7.742162843608776e-4	0.12396673091061307	-0.4217137354684315
GSE42220	stearic acid	Npc2	0.19508499660690629	9.149976891650418	3.879177723114748	8.607517044765093e-4	0.13337932995214424	-0.5146786334665245
GSE42220	stearic acid	Ddah1	0.18392074728817115	10.180135375457091	3.868562323762568	8.828658524733566e-4	0.1341812349300962	-0.536935933418647
GSE42220	stearic acid	Ntn3	0.22190304111711404	6.701951998471405	3.8524065714219025	9.176079375419491e-4	0.137363127619916	-0.5708009277806321
GSE42220	stearic acid	Cidea	0.30698205471612827	5.818852651251929	3.83343674605985	9.601354189475273e-4	0.13881932049629014	-0.6105502911785159
GSE42220	stearic acid	Slc22a23	0.21195790355817656	8.200239220536158	3.8324231752490827	9.624618880562625e-4	0.13881932049629014	-0.6126736690311452
GSE42220	stearic acid	Rxrg	0.23312400640602737	7.058017069164886	3.82681966465737	9.754249291972074e-4	0.13920113868670034	-0.624411864796544
GSE42220	stearic acid	Scaf1	0.19680365340867384	8.11676606825439	3.806872203758856	0.0010229908831131018	0.14150184916614678	-0.6661853708474634
GSE42220	stearic acid	Vps4b	0.21916537637543726	8.66518900254615	3.8065095702613543	0.0010238765382494825	0.14150184916614678	-0.6669446061054254
GSE42220	stearic acid	Hs6st2	0.21623119874521146	7.104571197226988	3.806382133295202	0.0010241879562322557	0.14150184916614678	-0.6672114156008515
GSE42220	stearic acid	Rabgef1	0.19338665201059657	8.304310493395903	3.80352786841239	0.0010311875647735392	0.14150184916614678	-0.6731870539044262
GSE42220	stearic acid	Sema4g	0.24717827792880734	7.44282331233343	3.794917476479476	0.0010525914353732594	0.14246032029435346	-0.6912110573610795
GSE42220	stearic acid	Zfhx2	0.22418493357556774	6.7928475525373555	3.789857181913508	0.001065375050478978	0.14320959862220817	-0.7018018674637805
GSE42220	stearic acid	Nudc	0.24056243672970484	9.021234501566216	3.7834326139538392	0.0010818268512601554	0.14389031890498752	-0.7152460035646255
GSE42220	stearic acid	Ggnbp2	0.2504541276616857	8.73487780548016	3.7746191694197764	0.0011048058473186516	0.1438985863773984	-0.7336854235574952
GSE42220	stearic acid	C030034I22Rik	0.31507218896235845	5.234506350969249	3.7738203889350794	0.0011069122029030646	0.1438985863773984	-0.7353564100164558
GSE42220	stearic acid	Ampd2	0.1899419282367331	8.50728720566017	3.7686971545921026	0.001120516795464096	0.1441904165641871	-0.7460729502179211
GSE42220	stearic acid	Lox	0.2280231343434978	10.575053728320656	3.7621890720935793	0.0011380376266599014	0.14508144195354614	-0.7596840605936341
GSE42220	stearic acid	Jag1	0.19353239742725697	9.519049331463883	3.755575897708885	0.0011561190097708436	0.146062343552305	-0.773512403634502
GSE42220	stearic acid	Dst	0.22903607896775852	8.262173114087577	3.747478380475687	0.00117864618978704	0.14694619695648756	-0.7904409628664775
GSE42220	stearic acid	Ctdsp1	0.2347055429552189	9.68980129461197	3.7447167852966623	0.0011864277502928353	0.14694619695648756	-0.7962133967614289
GSE42220	stearic acid	Cpeb2	0.21956005255544003	7.3013023053036115	3.738669212147709	0.0012036463480605665	0.14694619695648756	-0.8088526967427754
GSE42220	stearic acid	Ripk1	0.18622719705847507	8.4840218272547	3.7331438648615105	0.001219593942351415	0.14694619695648756	-0.820398534249156
GSE42220	stearic acid	Tnrc18	0.20923890273304455	7.746770572229967	3.7291507593131814	0.0012312489413935257	0.1474513883753701	-0.8287413597884159
GSE42220	stearic acid	Thbs1	0.21581944463672903	10.186475964499827	3.721941106658813	0.001252571840311198	0.14875234170222915	-0.8438019079233108
GSE42220	stearic acid	Dlc1	0.23108307692893953	9.58375890922499	3.720402937965262	0.0012571680700542646	0.14875234170222915	-0.8470146094857984
GSE42220	stearic acid	Ednra	0.17528103027617595	10.201218844874129	3.697361369516604	0.001328047042684508	0.15436593860850517	-0.8951212159954363
GSE42220	stearic acid	Ccdc117	0.17947296326957196	7.3602134648827775	3.694216243190758	0.0013380231203689876	0.15445484234948317	-0.9016847977726368
GSE42220	stearic acid	Fhl2	0.22361870821213303	7.418691985798304	3.692203870485822	0.0013444449840137199	0.15445484234948317	-0.9058840587980574
GSE42220	stearic acid	Mtss1	0.21483341918741264	6.854896517882036	3.6752824382128804	0.001399662188083914	0.15895014273872493	-0.9411827011971061
GSE42220	stearic acid	Rbm47	0.21562475687556162	8.08416294767519	3.6673608017777064	0.0014262751638817813	0.16002314377854918	-0.9577001490675983
GSE42220	stearic acid	Nsdhl	0.20068258672952707	10.902577504455149	3.6643536296687307	0.001436508076142148	0.16002314377854918	-0.9639691660826291
GSE42220	stearic acid	Topbp1	0.22522616600717218	7.555538383996144	3.6609223507510587	0.0014482726564933337	0.16002314377854918	-0.9711214605026148
GSE42220	stearic acid	Npr3	0.2105955700768245	8.466825288290497	3.6605549852547252	0.0014495378357221604	0.16002314377854918	-0.9718871575775188
GSE42220	stearic acid	Hmga2	0.30287552676668533	7.472516661387125	3.6596042782965688	0.0014528170635530403	0.16002314377854918	-0.9738686599133093
GSE42220	stearic acid	Igfbp3	0.23079442153025198	6.217596287386329	3.6520680680457573	0.0014790715894584903	0.16045934185790095	-0.9895734258654363
GSE42220	stearic acid	Ddx5	0.17882437066950463	10.62806199599859	3.648629796095813	0.0014912047146750402	0.16045934185790095	-0.9967369707102227
GSE42220	stearic acid	Cilp	0.24761463601360853	5.91849999685282	3.6479576273517726	0.001493588138389027	0.16045934185790095	-0.9981373051693101
GSE42220	stearic acid	Slc25a11	0.1828814963091258	10.466797207036871	3.64779768826274	0.0014941558148711424	0.16045934185790095	-0.9984705021926255
GSE42220	stearic acid	Gm5731	0.2915678456141828	4.947283764343141	3.6310700192140506	0.0015547176348501576	0.16516785196042535	-1.0333073219910505
GSE42220	stearic acid	Fgf10	0.1835157741932813	8.947426477230318	3.618765694850064	0.001600803292183917	0.16825464390188405	-1.0589172554296198
GSE42220	stearic acid	Zfp202	0.23271191704263408	5.810687595646784	3.5914734398325194	0.0017078834784780299	0.17576967466003057	-1.1156756921011937
GSE42220	stearic acid	Vcl	0.17949155242988918	9.486023404157997	3.582106984305955	0.001746234025744837	0.17786383684906173	-1.1351391805577293
GSE42220	stearic acid	Art3	0.32990719428256005	6.730452152321654	3.5771268850299123	0.0017669686990670523	0.17789942592856653	-1.1454845008810333
GSE42220	stearic acid	Fitm2	0.18626176043670345	8.90695078844482	3.5755480918072493	0.001773592454854636	0.17789942592856653	-1.1487636917276305
GSE42220	stearic acid	Rasgef1b	0.25942703219526325	6.806087772526263	3.5633754329159997	0.0018254892947978203	0.17938074927152298	-1.174038613642911
GSE42220	stearic acid	Gas6	0.1847339825960715	9.90070359769615	3.56336601543804	0.0018255300179215181	0.17938074927152298	-1.1740581622737238
GSE42220	stearic acid	Leo1	0.19396111352109816	6.852458842466346	3.5593841930880084	0.0018428285476780955	0.17938074927152298	-1.1823227838185284
GSE42220	stearic acid	Lrpap1	0.197098308725814	11.029064402427954	3.54336205126623	0.0019140789543557906	0.18271594269599237	-1.2155623300016254
GSE42220	stearic acid	Nucks1	0.18717088399797444	9.571510083702963	3.534316275615064	0.001955494496269097	0.1857719771455642	-1.2343172904116013
GSE42220	stearic acid	Fdps	0.17143626865265166	10.461130176976402	3.5273138536738333	0.0019881582604014776	0.18620414632115156	-1.2488299076528584
GSE42220	stearic acid	Plcb1	0.18005556448906276	8.633019226376312	3.527280843010142	0.001988313505757236	0.18620414632115156	-1.2488983106454814
GSE42220	stearic acid	Alpk1	0.25438316571964553	5.108868006888691	3.5228383978242603	0.0020093148340445772	0.18728330717321154	-1.2581026751539754
GSE42220	stearic acid	Bahcc1	0.17703063470492816	7.010840019100072	3.5128137071616137	0.0020575097613871655	0.1889837896724094	-1.278865306661202
GSE42220	stearic acid	D16Ertd472e	0.21755260950736988	7.05714884571121	3.5111095809696176	0.0020658147049210742	0.1889837896724094	-1.2823937389235711
GSE42220	stearic acid	Cyp2d22	0.2919055401336017	6.911932608363344	3.495786068959974	0.002141986820154898	0.19151882156679084	-1.3141072406066137
GSE42220	stearic acid	Sipa1l3	0.20622997155276485	8.22355841773761	3.493662693259751	0.0021527571578694444	0.19161478125901	-1.3184997356272232
GSE42220	stearic acid	Col8a1	0.2964372352714759	7.082004106031643	3.4836645141190696	0.002204189167037466	0.19444097294937646	-1.339175563219463
GSE42220	stearic acid	Gm9982	0.24528986929606808	4.772915920585753	3.470060745597752	0.002276109407281711	0.1990085039287018	-1.3672893448805699
GSE42220	stearic acid	Polr2a	0.18265075716586254	9.3283993240253391	3.4622742715108323	0.0023183053347788896	0.20180490491291125	-1.3833713512379164
GSE42220	stearic acid	Sctr	0.2736062966656939	7.209898138040153	3.4602622789705504	0.002329332702805621	0.20187550090982048	-1.3875257157798533
GSE42220	stearic acid	Ptchd1	0.19175591231785133	6.441180848832159	3.4552078220975475	0.0023572626303054863	0.20340397194251708	-1.3979600455660934
GSE42220	stearic acid	Art2b	0.30909120160598363	3.527928221846742	3.4457409651402013	0.002410460539122959	0.2061935075890462	-1.4174950195361857
GSE42220	stearic acid	Itga7	0.2193317295962639	7.92441978901651	3.443011217336947	0.0024260173699552773	0.20630378505730768	-1.4231258723220845
GSE42220	stearic acid	Ch25h	0.2680735496658607	4.377966800211288	3.4418559784145484	0.002432630663884245	0.20630378505730768	-1.4255085953855087
GSE42220	stearic acid	Krt13	0.19913961487802462	5.5281440254629945	3.42974237701308	0.0025030486541713303	0.20927188872610217	-1.4504834512328086
GSE42220	stearic acid	Ngp	0.19300926200179389	3.831075912071591	3.424274196773234	0.0025354863007573183	0.20927188872610217	-1.4617513249679819
GSE42220	stearic acid	Tnc	0.34008909667573656	8.415983007393029	3.399724218252769	0.002686262334000997	0.21843845152205638	-1.5122926616653052
GSE42220	stearic acid	Limch1	0.20858810093763688	6.157817520914567	3.391068700176223	0.002741485328717084	0.21945927131243084	-1.5300931539966482
GSE42220	stearic acid	Fam3c	0.1885159924966536	8.821826492378186	3.38736495795347	0.00276545336825887	0.21945927131243084	-1.537707035146215
GSE42220	stearic acid	Mical3	0.1806002757136021	8.499185557440343	3.3805538093967726	0.0028100664464621684	0.2217781347246177	-1.55170408082183
GSE42220	stearic acid	Syt11	0.24233919495359232	6.818137228688046	3.3794864648730223	0.0028171210433137165	0.2217781347246177	-1.553896926327953
GSE42220	stearic acid	Zfp462	0.24040581276862227	6.935378222511761	3.371503228911939	0.002870437974583845	0.22507878721339994	-1.5702934526033863
GSE42220	stearic acid	Samd12	0.20967904859917078	5.181788937658725	3.3678051444750627	0.0028954690991623796	0.22614414782390757	-1.5778858690425057
GSE42220	stearic acid	Ptx3	0.284353932576344	7.430869765745861	3.3567800411204045	0.0029713669997812847	0.2293523902956179	-1.6005098633727188
GSE42220	stearic acid	Mir365-2	0.27866296160222653	5.242287923622825	3.3416238233354103	0.0030788839143733393	0.23560097645329167	-1.6315830568751561
GSE42220	stearic acid	Tex19.1	0.2146257417383299	5.661805490096607	3.3298621934223833	0.003164928675843121	0.23689011604037905	-1.655673874072198
GSE42220	stearic acid	Otud6b	0.23624184702426906	9.409859535812709	3.3253875896694147	0.003198276139676746	0.2384827793208019	-1.6648336834448552
GSE42220	stearic acid	Itga6	0.19325513068360076	10.867829271068171	3.32299721058392	0.0032162309432159325	0.23892001292461215	-1.6697257340999094
GSE42220	stearic acid	Gnaq	0.21756586355179522	9.512749384530919	3.3206350679449383	0.0032340702476526067	0.23934542357159366	-1.6745591633545427
GSE42220	stearic acid	Zfp521	0.18634717416824015	7.764141261817866	3.3135507679423997	0.003288152901933293	0.24130974058060328	-1.6890500961793027
GSE42220	stearic acid	Snora70	0.5585065191354689	6.349116643627508	3.311479134161098	0.0033041340884657463	0.24130974058060328	-1.693286196585336
GSE42220	stearic acid	Cpa5	0.28659805326321397	6.631270496730834	3.304007961336298	0.0033624005023963816	0.242675100159953	-1.7085579322641165
GSE42220	stearic acid	Fzd8	0.19627641763221548	8.308693198136408	3.303673878830454	0.003365029222865745	0.242675100159953	-1.7092406277281542
GSE42220	stearic acid	Med13l	0.17554605397104334	9.033455530276784	3.2937171194831594	0.003444299934983883	0.2453976896142474	-1.7295793277666318
GSE42220	stearic acid	Gm340	0.21906353738412987	7.168023756473212	3.2793427586765223	0.0035619601172623126	0.2495898294932741	-1.7589146676715712
GSE42220	stearic acid	Acss2	0.18983207110929942	10.387705533168344	3.2743278680345416	0.0036039232329951256	0.2516378907561261	-1.7691414332951645
GSE42220	stearic acid	Efnb2	0.22060586495251605	6.704101469768958	3.263150959865369	0.0036991877752422177	0.25380538346800774	-1.7919197818667536
GSE42220	stearic acid	Taar3	0.21784234997301186	3.97592142824001	3.2534022709815886	0.0037842771182471	0.25642779056748555	-1.8117708992777928
GSE42220	stearic acid	Dicer1	0.1725521894810001	8.138542640361672	3.2521601179016573	0.003795254856341665	0.25642779056748555	-1.8142991590492041
GSE42220	stearic acid	Nhsl1	0.19905952839687024	5.658487176612768	3.250928099284326	0.003806173634773921	0.25642779056748555	-1.8168065399919495
GSE42220	stearic acid	Ccdc80	0.18605003463633674	10.987997252885519	3.2425638665957814	0.0038811139720080676	0.25878128789283417	-1.833822616817458
GSE42220	stearic acid	Mmp28	0.20285219831351872	7.940938975900487	3.2264763953492794	0.004029306822325238	0.2643621186288829	-1.8665177497190628
GSE42220	stearic acid	Colec10	0.25816688230546997	4.458320608783514	3.2240953375753096	0.0040517025723931606	0.2643621186288829	-1.8713531225802384
GSE42220	stearic acid	Sec24d	0.1902673033828392	9.097040408441462	3.2205434629705394	0.004085335797730377	0.2643621186288829	-1.878564343388616
GSE42220	stearic acid	Id4	0.26284028746676297	6.695597361779907	3.2202556862455176	0.004088072649172703	0.2643621186288829	-1.879148509235418
GSE42220	stearic acid	Epha4	0.21247290505375518	6.340496557273316	3.2202527049972822	0.004088101011148056	0.2643621186288829	-1.8791545608780584
GSE42220	stearic acid	Arl6ip4	0.18186642475360698	8.480023533538198	3.219430958343402	0.004095925956859811	0.2643621186288829	-1.8808225678558
GSE42220	stearic acid	Siglec1	0.18374117949079952	7.9797339209572415	3.210226483016687	0.004184574564767529	0.2643621186288829	-1.8994981039959589
GSE42220	stearic acid	Mmab	0.19654355451489122	9.327321332615735	3.20958899177055	0.004190782808524008	0.2643621186288829	-1.9007910036971252
GSE42220	stearic acid	Il4	0.1805064467002673	4.6606808211647115	3.207678097697157	0.00420944580677851	0.2643621186288829	-1.904666072873236
GSE42220	stearic acid	Gjc1	0.18725324332724824	6.721833802680006	3.2031679522303325	0.004253815413182097	0.2643621186288829	-1.9138095764579681
GSE42220	stearic acid	Plekhf2	0.25179050964459215	8.123018637707357	3.199186856820696	0.004293357491493781	0.2643621186288829	-1.9218775447191447
GSE42220	stearic acid	Gm9717	0.28989349785857016	5.233282615425081	3.185135662986878	0.004435793181832277	0.266220622901374	-1.950330691813996
GSE42220	stearic acid	Gpatch1	0.17734902438452957	6.737793314797822	3.184146407132898	0.004445992184081651	0.266220622901374	-1.9523325609980327
GSE42220	stearic acid	1700056E22Rik	0.2558292661250445	6.811797660265965	3.179153846528364	0.0044978125228021075	0.26636383822578624	-1.9624328541583766
GSE42220	stearic acid	H1fx	0.2670024993395462	7.047303524353983	3.1783387350513155	0.004506328440308203	0.26636383822578624	-1.964081450110875
GSE42220	stearic acid	Hspa1a	0.18824646279282445	8.329989175160069	3.178155063869879	0.004508249512402482	0.26636383822578624	-1.9644529157792414
GSE42220	stearic acid	Gxylt2	0.18799300344840028	9.029178732985358	3.177281535469892	0.004517396888299022	0.26636383822578624	-1.9662194984671921
GSE42220	stearic acid	Hadhb	0.21215080115725257	10.472297010434229	3.1768337352151814	0.004522093121392634	0.26636383822578624	-1.9671250545674406
GSE42220	stearic acid	Gm9895	0.22498654544231195	5.24778423697347	3.172179271662496	0.0045711873379711545	0.2669472841347768	-1.9765352859733216
GSE42220	stearic acid	Rnf144b	0.2463814252868571	8.357821510760026	3.1663872999174867	0.004633001960448817	0.2684695564177966	-1.9882397242621863
GSE42220	stearic acid	Sertad4	0.19313481429516402	9.324643937789268	3.1593444516319527	0.004709259044620481	0.2712972557483986	-2.002463557131678
GSE42220	stearic acid	4930506C21Rik	0.25237590954665484	5.322362812250321	3.149276748394063	0.004820384279284775	0.2745270999590475	-2.0227802958393775
GSE42220	stearic acid	Itga1	0.24639579703128572	7.237650685609963	3.1492309156846687	0.004820895935515662	0.2745270999590475	-2.022872743030474
GSE42220	stearic acid	Kat2b	0.19742804611988338	8.318623441316863	3.141981887357292	0.004902486650062287	0.2775734561754464	-2.0374894202993747
GSE42220	stearic acid	Vdr	0.2616235620128728	6.5663198873737985	3.128103497884689	0.005062440898180999	0.28418702314788785	-2.0654451744367077
GSE42220	stearic acid	Gm8994	0.21919469361764204	4.472799866099923	3.1256807756394513	0.0050908770068834285	0.28462490368442395	-2.0703215271818323
GSE42220	stearic acid	Elk4	0.17382763980638635	8.347083144265456	3.124251628218469	0.0051077237125467774	0.28462490368442395	-2.073197517217119
GSE42220	stearic acid	Asah2	0.18772079756475446	9.189062970610065	3.122434976984122	0.005129216192694937	0.28462490368442395	-2.076852735832602
GSE42220	stearic acid	Usp18	0.3038000833743149	7.249906767511951	3.121335897987022	0.005142261670816769	0.28462490368442395	-2.079063839004782
GSE42220	stearic acid	Svep1	0.17124286752908366	8.173652415586176	3.119291409030964	0.005166614129156724	0.28473053764063855	-2.083176265969192
GSE42220	stearic acid	Rad54l2	0.1828018071777192	8.109929747861495	3.114332679381285	0.0052261433716027286	0.28523485471991056	-2.0931471758489617
GSE42220	stearic acid	Rreb1	0.16999185661923252	8.951496811485779	3.1016392815429255	0.0053815657300133575	0.2897540567440434	-2.1186485259277332
GSE42220	stearic acid	Adssl1	0.19024613612269092	6.209344672661536	3.0983577370807174	0.005422467640233046	0.29116293633425266	-2.125235974318621
GSE42220	stearic acid	Dnajc13	0.22315953851032777	9.66861090759788	3.092878697355021	0.005491430329903373	0.292481572288115	-2.1362298706252654
GSE42220	stearic acid	Dnajb14	0.18192017172576386	7.952475010839474	3.0902162872494463	0.005525246442481954	0.2927047445132531	-2.1415698924241693
GSE42220	stearic acid	Eif4e3	0.18493831280760226	6.81737096338519	3.0835950809255896	0.005610219333488273	0.2948349309301284	-2.1548438256796465
GSE42220	stearic acid	Slc26a2	0.19617203821418974	7.923050205391981	3.079491903841824	0.005663509433809745	0.29555538036980133	-2.163065189612945
GSE42220	stearic acid	Brca1	0.17755357835970448	7.044375505282166	3.067963220368104	0.005815868307421968	0.30005628656568695	-2.186146035003785
GSE42220	stearic acid	Zfp710	0.17943329342711478	7.471292138723268	3.0666847273908986	0.005833006189628257	0.3001567768412874	-2.1887039144583955
GSE42220	stearic acid	Med24	0.17341126146471808	8.041331545810895	3.054391340694696	0.006000303324438458	0.3031795357228336	-2.213281676448916
GSE42220	stearic acid	Lctl	0.18202298841359513	8.404504273677041	3.045114258680677	0.006129608098428696	0.30586125258826014	-2.231807733852046
GSE42220	stearic acid	Ndufaf1	0.24303875608564937	8.67246597208116	3.030650513391949	0.006336581714091736	0.3115892533083651	-2.2606543174541343
GSE42220	stearic acid	Olfr960	0.27235504481019207	3.461763161426894	3.02716157265916	0.0063875073106456496	0.31164727026755074	-2.2676058448993714
GSE42220	stearic acid	Ildr2	0.23548690767161798	5.900131306174834	3.0226786917830477	0.0064535199296131985	0.3140924970668887	-2.2765338092930456
GSE42220	stearic acid	Adcy3	0.1846899292199123	6.498889406008185	3.0176831601782568	0.006527855904397606	0.3161530212521978	-2.2864775119777048
GSE42220	stearic acid	Mex3b	0.21911229488896003	6.762956106746277	3.015163065228569	0.006565668476385861	0.31641309010138163	-2.2914917038284233
GSE42220	stearic acid	Nfkb1	0.18170785202277562	7.815409013075116	3.0130671562283524	0.0065972769798466205	0.31641309010138163	-2.2956608200004154
GSE42220	stearic acid	Nadsyn1	0.18269703716196212	6.44663559405762	3.0093688521741004	0.006653409041106705	0.3167258338987352	-2.3030149705773906
GSE42220	stearic acid	Lbr	0.1949707769154972	6.948548696357248	3.0080454962039562	0.006673606148008471	0.3167258338987352	-2.305645743905503
GSE42220	stearic acid	Hdhd3	0.245072863881831	8.010144133125461	3.0078508062681903	0.00667658248940251	0.3167258338987352	-2.3060327456651644
GSE42220	stearic acid	Acsf3	0.21185010894003828	7.511801750301991	3.007369830834242	0.006683940927923715	0.3167258338987352	-2.306988784892923
GSE42220	stearic acid	Nr6a1	0.21378269952991838	7.055389065932269	2.995195617262581	0.006872815099830177	0.32258153532694606	-2.331170147795058
GSE42220	stearic acid	Fam83d	0.18199853901487856	5.571390997642317	2.98431180620993	0.00704600890564402	0.32454344050239126	-2.3527597630707855
GSE42220	stearic acid	Nrbp1	0.1740014471434786	9.921617115936685	2.974229560199819	0.007210186737125265	0.32979928223517413	-2.3727349208176647
GSE42220	stearic acid	Mir350	0.2066579879855971	3.796535309932889	2.9713779876546798	0.007257284498354766	0.33052901898103254	-2.3783802142417683
GSE42220	stearic acid	Hspa12a	0.17203128034521672	7.9286728940636895	2.9674069625578934	0.007323364431438788	0.33052901898103254	-2.3862385214711477
GSE42220	stearic acid	Chic2	0.1975562333226789	10.966281395960246	2.9665373678938813	0.007337911915809675	0.33052901898103254	-2.3879588768189928
GSE42220	stearic acid	Trf	0.32235265875829056	6.811842942240505	2.9610433845410813	0.0074304648474517385	0.33052901898103254	-2.398823721394708
GSE42220	stearic acid	Sh3pxd2a	0.19727528948339468	8.462021337158495	2.952745286554003	0.007572385537985447	0.33052901898103254	-2.415220355414792
GSE42220	stearic acid	Ppifos	0.2134264282002797	4.9176686902507205	2.9495113583963315	0.007628396617823329	0.33056385343901096	-2.4216059794376816
GSE42220	stearic acid	Arl9	0.2008209378719097	4.320688607050932	2.9451499524263482	0.00770456564562211	0.3316823903213353	-2.4302139054888974
GSE42220	stearic acid	Usp32	0.16987532607758257	9.049700803863558	2.9411378539681774	0.00777527847934271	0.33327440943993913	-2.4381283600504373
GSE42220	stearic acid	Itih5	0.21833912759112784	6.315603881762424	2.938863220147534	0.007815644886852295	0.33359878503098217	-2.4426136760214683
GSE42220	stearic acid	Mbnl3	0.1695992408810936	6.65549885087028	2.9388089065446765	0.00781661120796279	0.33359878503098217	-2.4427207608187036
GSE42220	stearic acid	Ribc1	0.18926091654570823	5.515880244366959	2.9313273559334485	0.007950820359168635	0.334983036912404	-2.4574645228024505
GSE42220	stearic acid	Tcf3	0.16991362016838857	8.23280163968743	2.9307197839062433	0.007961815913593493	0.334983036912404	-2.458661253227621
GSE42220	stearic acid	Lhx9	0.20225370783764124	5.580181138488785	2.9303015304238262	0.00796939374394611	0.334983036912404	-2.459485031573544
GSE42220	stearic acid	Ikzf3	0.17053504354819815	4.814315331462369	2.9269606793967173	0.008030171380537512	0.334983036912404	-2.4660635187171738
GSE42220	stearic acid	Utrn	0.17126856061070136	9.180524187045084	2.92666760263036	0.00803552426601617	0.334983036912404	-2.4666404866156273
GSE42220	stearic acid	Gdf11	0.24731982186268395	6.877377238759451	2.9244568390048555	0.008076013039760868	0.3351429423553866	-2.470992041183051
GSE42220	stearic acid	Yap1	0.18437071358053744	9.244198313084858	2.9223629276115353	0.008114542062053401	0.3351429423553866	-2.475112476138229
GSE42220	stearic acid	Mlph	0.19615092448037583	6.431945774444394	2.9221985371071826	0.008117574379565982	0.3351429423553866	-2.4754359206671435
GSE42220	stearic acid	Edil3	0.24491594774267783	7.690009579663605	2.920837086988928	0.00814272923009498	0.3351429423553866	-2.4781143678123496
GSE42220	stearic acid	Slc22a20	0.22324731664656375	5.82862387377261	2.915886614294667	0.00823482803050268	0.3373709674058994	-2.4878497930649575
GSE42220	stearic acid	1700019M22Rik	0.1989984152394195	3.9506043535587496	2.909262055031398	0.008359634517329106	0.3391917414012795	-2.5008678501301573
GSE42220	stearic acid	Mir31	0.20416863520148693	4.938515149813813	2.905663520373627	0.008428188361531875	0.33949175374771934	-2.5079347889570083
GSE42220	stearic acid	Fut8	0.17671941915206868	8.19801415442253	2.9038066393864987	0.008463773165304844	0.33949175374771934	-2.5115801258884876
GSE42220	stearic acid	Gria3	0.19062534158030126	4.671030426661581	2.8961362903437107	0.008612296511274186	0.339655625037357	-2.5266289251642964
GSE42220	stearic acid	Satb2	0.1762699317240416	7.563934557491032	2.893976478876261	0.008654565845370757	0.339655625037357	-2.530863656660742
GSE42220	stearic acid	Prrg4	0.28205187436525	6.755311508740355	2.8862852588998917	0.00880670809103054	0.33988389038820993	-2.5459341023196633
GSE42220	stearic acid	Zfp57	0.18779703251495034	6.513082667609098	2.883285832402207	0.008866731576221414	0.34086890261893993	-2.5518071637024433
GSE42220	stearic acid	Sema3g	0.21639733474757764	9.20831641867879	2.872778973929139	0.00908009296871992	0.34355652635007666	-2.572361869377094
GSE42220	stearic acid	Apcdd1	0.17054226531897435	8.1802631377952	2.8700633826601307	0.00913603154738713	0.34355652635007666	-2.5776697421478825
GSE42220	stearic acid	Clk4	0.18359221369970422	7.923092632371749	2.8639350928510776	0.009263481665307058	0.34463828898527593	-2.589640945029946
GSE42220	stearic acid	Cdc42bpa	0.18950260636810512	9.743816008727743	2.853546949605509	0.009483414509211393	0.34766655046756423	-2.6099108497151744
GSE42220	stearic acid	Irs4	0.24144091589391334	4.276088490389145	2.843454777395314	0.009701852032306115	0.3524055076440603	-2.6295757198667298
GSE42220	stearic acid	Aebp1	0.18156344307970199	7.4743071842699	2.8415120179301376	0.009744449404178245	0.3527220976347427	-2.6333581021041157
GSE42220	stearic acid	Chaf1a	0.17368861025189575	6.083440907566295	2.83968250568436	0.00978472688370157	0.3527220976347427	-2.6369190715808006
GSE42220	stearic acid	Adam12	0.1821333232012382	8.074456348004748	2.838587549549296	0.009808908766248276	0.3527220976347427	-2.6390498659066433
GSE42220	stearic acid	Rab23	0.18020418595476978	8.240177793378678	2.8318416941841513	0.009959152463167845	0.35359950877774926	-2.652170194450421
GSE42220	stearic acid	Flnc	0.1796212280756971	8.597337685028123	2.8312961072705476	0.009971399286308144	0.35359950877774926	-2.6532307914001834
GSE42220	stearic acid	Spns2	0.1904051612517488	5.202545150525452	2.827283525325539	0.010061912392667472	0.35493796968321656	-2.6610285796966733
GSE42220	stearic acid	Mgat1	0.18212391377064469	6.97794439064451	2.82662096149429	0.010076933248597392	0.35493796968321656	-2.6623157395462442
GSE42220	stearic acid	St3gal1	0.1724969139485554	9.632355348100733	2.8164317164900683	0.010310642212116703	0.35677132546532975	-2.682095158740545
GSE42220	stearic acid	Tnfaip8l1	0.1796038163321796	4.962305703421591	2.812877507786706	0.010393373405461329	0.35725973758395246	-2.688987868851899
GSE42220	stearic acid	Cdk6	0.17356552330296865	8.45852924409809	2.8105458609005036	0.010447990342257046	0.35800379101858465	-2.6935077496875404
GSE42220	stearic acid	Pnn	0.18985627321348966	7.808070115991101	2.8037566843604522	0.010608583195274674	0.3589479519497047	-2.706659893679953
GSE42220	stearic acid	Nova1	0.21057651320107618	5.503936436780073	2.7880445884074128	0.01098930591038524	0.3633543038991417	-2.7370480570732
GSE42220	stearic acid	Itgad	0.19323405006139402	6.9942323622192335	2.787132785814284	0.011011794642372983	0.3633543038991417	-2.7388093939688734
GSE42220	stearic acid	Bend3	0.2002963521054859	6.676589018436658	2.7865927958979877	0.011025133616369063	0.3633543038991417	-2.739852385527114
GSE42220	stearic acid	Haus4	0.17106112331610332	6.396084543168785	2.786273611561656	0.011033025422038717	0.3633543038991417	-2.740468851623592
GSE42220	stearic acid	Celsr3	0.22116257696963437	5.049315550270388	2.7841486056320903	0.011085703208442734	0.36349647862484213	-2.7445723040720518
GSE42220	stearic acid	Syne2	0.28706835563908045	6.648334189952622	2.782627275438051	0.011123563099147213	0.3639099450979287	-2.747509247991329
GSE42220	stearic acid	Gabpb1	0.2323283904442608	7.590443088788554	2.780464763445573	0.011177591248502984	0.36463281294273764	-2.751682860657395
GSE42220	stearic acid	Ifit2	0.18717029960498813	5.798834700008409	2.7756627573825607	0.011298458490207774	0.36463281294273764	-2.760945856737719
GSE42220	stearic acid	Lep	0.17376095875855327	8.097368572378537	2.775139159700287	0.01131171243466953	0.36463281294273764	-2.761955467709165
GSE42220	stearic acid	Ppip5k2	0.18352244196263454	7.93656592746023	2.7738224653377985	0.011345107588721034	0.36463281294273764	-2.764493993573679
GSE42220	stearic acid	Trim14	0.1833866334476233	6.63270421229124	2.7729575319309574	0.011367095788093442	0.36463281294273764	-2.766161273061104
GSE42220	stearic acid	Cyp2b23	0.2526472585898977	4.986630386102594	2.765263598394054	0.011564481139416749	0.36781592018938264	-2.7809828728306867
GSE42220	stearic acid	Camkv	0.22497488469549953	4.3464389074829235	2.7631723439399174	0.01161869215110696	0.36781592018938264	-2.7850084961294996
GSE42220	stearic acid	Fancd2	0.17789216661028842	5.040072434793619	2.762300538584431	0.011641362976881682	0.36781592018938264	-2.786686327787959
GSE42220	stearic acid	Dcaf13	0.16951234883622573	8.13478132536798	2.754763824002242	0.011839111260144367	0.3701470144734349	-2.801181836344986
GSE42220	stearic acid	Ttk	0.20855877241965198	4.376344057608008	2.752816472214644	0.011890722289153291	0.3701470144734349	-2.804924506776941
GSE42220	stearic acid	Gm11517	0.1943035639258523	5.755039820079452	2.7423510904081283	0.012171768050906653	0.3733048819908671	-2.825019044227886
GSE42220	stearic acid	Camk1g	0.1948417304257839	5.017437656298606	2.7394379487984897	0.012251114934923282	0.3733048819908671	-2.830606774389116
GSE42220	stearic acid	Papln	0.2560736221212429	5.723768953257257	2.7367874085883823	0.012323735505784934	0.3740660731095396	-2.8356886070738763
GSE42220	stearic acid	Rcan1	0.1929017742986496	7.787471139847698	2.733800414621273	0.012406063876462481	0.3754116725863685	-2.841412998878094
GSE42220	stearic acid	Spint2	0.2115738536335823	4.772468201988495	2.7269260301359624	0.012597524249208656	0.3777345662585175	-2.854577162112536
GSE42220	stearic acid	Ptpn3	0.20312205631855637	7.387587736318091	2.722414447487022	0.012724697011087957	0.3786747182817741	-2.8632089114795862
GSE42220	stearic acid	Hgf	0.1929206480235723	7.757775247538325	2.7177252134468017	0.012858166896975866	0.37960332404731	-2.8721740122817145
GSE42220	stearic acid	Sh3bp4	0.17011327287509445	7.514624804720968	2.7045415517218614	0.01324055876235902	0.3833428726451192	-2.8973432019132477
GSE42220	stearic acid	Cmtm6	0.17485044385190898	7.615215575670286	2.6987452049558454	0.013412068646503706	0.3846480064657667	-2.9083922069270844
GSE42220	stearic acid	Nubpl	0.2193619517412511	4.816383725861502	2.6956162637442405	0.013505523867486699	0.38590115227667365	-2.914352275899603
GSE42220	stearic acid	Naf1	0.23352140711950123	7.6436210119701755	2.6951520188536606	0.013519442335863907	0.38590115227667365	-2.915236319723793
GSE42220	stearic acid	Myl9	0.2685868260553354	6.445682586387477	2.690976026538502	0.013645253991742493	0.3875245302864399	-2.9231854865151763
GSE42220	stearic acid	Akap2	0.17444392025233624	8.615079235536474	2.6884146740686696	0.01372296810686435	0.38763988586339376	-2.9280584305434143
GSE42220	stearic acid	Armcx4	0.18219371994028644	8.322288171075487	2.6833913179292077	0.013876599488905088	0.3889384480861908	-2.937609343738838
GSE42220	stearic acid	Gm14243	0.17572894954979412	4.813574210815221	2.676148820612228	0.014100965488827884	0.39255011480231206	-2.9513655414569144
GSE42220	stearic acid	Pde1a	0.1722783057996163	8.248518020985339	2.658535991746418	0.014660988442741638	0.3989043696338861	-2.984749375669564
GSE42220	stearic acid	Yod1	0.17738646036873348	6.059667503555046	2.6578141840020293	0.014684381502047428	0.3989043696338861	-2.986115392763588
GSE42220	stearic acid	Lmbrd2	0.17707535721074572	8.6258678055304	2.6573355205188895	0.014699913933122664	0.3989043696338861	-2.9870211682702674
GSE42220	stearic acid	Rev3l	0.2105018556537193	8.777985819439897	2.657325024609367	0.014700254694774973	0.3989043696338861	-2.987041028866706
GSE42220	stearic acid	Zswim4	0.1748864195024974	7.164091912962421	2.657098272553675	0.014707618279828279	0.3989043696338861	-2.9874700855550254
GSE42220	stearic acid	Grin2d	0.1769788251316201	5.5100439726445485	2.6554625135675187	0.014760841469817055	0.3989043696338861	-2.990564752405559
GSE42220	stearic acid	Ptgfrn	0.1699077930247805	8.611501165698114	2.653809805447564	0.014814800777762283	0.3993730741726913	-2.993690608795032
GSE42220	stearic acid	Armcx6	0.19282415129744176	6.09135142850807	2.6510591968458717	0.014905018512968896	0.4007117902262114	-2.998891027492658
GSE42220	stearic acid	Steap4	0.22806968476864206	8.230647762189525	2.640764819439456	0.01524728818238538	0.40475741481388383	-3.018332232030151
GSE42220	stearic acid	Lce6a	0.22097141728592148	4.161642776081464	2.6403271322492374	0.015262003566235203	0.40475741481388383	-3.0191580507044904
GSE42220	stearic acid	Inhbb	0.17243603514123168	9.054440508010394	2.636233051740643	0.015400299855000452	0.40628828455915744	-3.02687963701233
GSE42220	stearic acid	G3bp1	0.18800283571597817	8.582034577730179	2.6279098014829643	0.015685106609154904	0.40942893870132224	-3.042560616890486
GSE42220	stearic acid	Cep55	0.19146816780637124	5.321438765804028	2.626717377660053	0.015726313482228332	0.4095430096758109	-3.044805268683433
GSE42220	stearic acid	Pde3b	0.18422309095941358	10.426844491118294	2.625902313586585	0.01575453851893095	0.4095430096758109	-3.0463392973032337
GSE42220	stearic acid	N4bp2	0.2147774223886041	6.680464944741997	2.6243268624119933	0.015809230525797278	0.4095794399686691	-3.0493038235600505
GSE42220	stearic acid	Slc13a4	0.17839630519570554	8.811933623324217	2.6229637946426947	0.015856693905669628	0.4095794399686691	-3.051868043945421
GSE42220	stearic acid	Aldh1a3	0.18259002044369232	5.923617291421773	2.620290145877154	0.015950183196072543	0.4098713164969759	-3.0568959536453835
GSE42220	stearic acid	Zfp326	0.24180927283438075	6.371258961635809	2.6057076956721366	0.016469290413619494	0.4140497522317291	-3.084276850353423
GSE42220	stearic acid	Plin5	0.19225242745864676	5.309823154108186	2.592480920988166	0.016953850166905766	0.41980962318052373	-3.109050275235061
GSE42220	stearic acid	Atp5j2	0.1853430671316056	11.400093625277417	2.5913416957965953	0.016996206575219264	0.42033171705423367	-3.111181235251013
GSE42220	stearic acid	4930502E18Rik	0.18374864757356726	5.497135469272196	2.5856354243031334	0.017209866959384108	0.422334442535331	-3.121848336770554
GSE42220	stearic acid	Ereg	0.19219038527944127	5.7113090510454825	2.5841448482746414	0.01726609309868836	0.422334442535331	-3.124632928857844
GSE42220	stearic acid	Rsad2	0.22519812063564448	4.409168958936581	2.5824677855603047	0.017329560051489067	0.4227532583665219	-3.127764990134561
GSE42220	stearic acid	Sipa1l2	0.17045952080773072	7.995017587369791	2.5773211025101492	0.01752570281211181	0.4249176534568458	-3.1373708239769575
GSE42220	stearic acid	Lrfn3	0.17173696203711922	6.041811165641397	2.5761195320097747	0.017571794564883808	0.42521978383451553	-3.139612133844109
GSE42220	stearic acid	Glis1	0.18341640001538725	7.333505149888469	2.573639714654851	0.01766727948016889	0.42521978383451553	-3.144236199787552
GSE42220	stearic acid	Mastl	0.2311912981440708	5.490715730621126	2.562667820911324	0.01809562542088722	0.42951805080601957	-3.164669627705093
GSE42220	stearic acid	Pspc1	0.17241850287975194	6.949070514745003	2.5624406699418447	0.018104595581140418	0.42951805080601957	-3.165092216963797
GSE42220	stearic acid	Masp1	0.17664239421791086	6.707681524957978	2.561976404344146	0.018122942343785586	0.42951805080601957	-3.1659558755874797
GSE42220	stearic acid	Phf14	0.1781131817895665	7.419046875928237	2.561249201329825	0.01815171488119905	0.42951805080601957	-3.167308516681627
GSE42220	stearic acid	Gm12722	0.21441625992864255	5.484988684612657	2.5608875718988395	0.018166039071914948	0.42951805080601957	-3.1679811000790155
GSE42220	stearic acid	Slc7a11	0.20489975029195245	7.5846604606050505	2.5598708334438802	0.018206369059311594	0.42951805080601957	-3.169871854870437
GSE42220	stearic acid	Rspo2	0.19954976425249704	5.499883366715176	2.558229542936018	0.018271649819202297	0.42951805080601957	-3.172923278562595
GSE42220	stearic acid	Icam2	0.19509230774003958	5.288040201310408	2.5580735198583815	0.018277866902002192	0.42951805080601957	-3.1732133013905135
GSE42220	stearic acid	Actl7a	0.24928967194750823	4.877336422665681	2.5579095846765596	0.01828440139756001	0.42951805080601957	-3.1735180223857693
GSE42220	stearic acid	Aifm2	0.18075506797964297	8.234068784180494	2.557356999404904	0.01830644372271904	0.42951805080601957	-3.1745450925225276
GSE42220	stearic acid	Il1rl1	0.2398654288526391	4.679608592881542	2.555802942887208	0.01836856786378026	0.42951805080601957	-3.1774329852394168
GSE42220	stearic acid	Rufy4	0.16969897842257647	4.896597463636908	2.554832687346658	0.01840745447890832	0.42951805080601957	-3.1792355735659106
GSE42220	stearic acid	Ptpn1	0.20464062047093667	7.927919691542746	2.5443741651363503	0.018831547543938114	0.43168373488192247	-3.198644818310604
GSE42220	stearic acid	Mettl7b	0.18726204426091753	7.438759202643803	2.5347419890100893	0.019230215387377275	0.43526810544624855	-3.216486121829559
GSE42220	stearic acid	Etv2	0.19033457804386614	5.005739080926776	2.5331867649271333	0.01929532121814302	0.4357434825948641	-3.2193636923820232
GSE42220	stearic acid	Arhgap11a	0.1860540040778004	5.69045108768059	2.532528986425601	0.019322919635944135	0.43586424913082705	-3.220580493241738
GSE42220	stearic acid	Zap70	0.1724872512995715	5.065242802475214	2.532008479410201	0.01934478474128215	0.43586424913082705	-3.2215432504168904
GSE42220	stearic acid	Klhl28	0.2322360528246731	6.324150188207638	2.5238785597394924	0.01968932093109758	0.4380215572862902	-3.236568121410034
GSE42220	stearic acid	Tmem74	0.18214742898371078	4.57183956048097	2.5162475569320453	0.020017929724244984	0.4381964690043943	-3.250649202843102
GSE42220	stearic acid	Klhl2	0.17455386471319148	7.158921444477901	2.5126932705409653	0.020172730038448584	0.4399703593374658	-3.257200511424764
GSE42220	stearic acid	Larp4	0.2015294267722628	9.088596020373839	2.502655483894789	0.020615970982358327	0.44444154632515903	-3.2756773501102825
GSE42220	stearic acid	Cldn16	0.2127072507227792	4.337354132819339	2.4994444604066484	0.020759670960412892	0.44444154632515903	-3.2815801577228676
GSE42220	stearic acid	Ppp1r12c	0.17354984803623721	6.803738705314109	2.498187535029409	0.020816175331679496	0.44444154632515903	-3.2838897213489746
GSE42220	stearic acid	Fblim1	0.18749043754315595	6.500567038169266	2.4964382961247327	0.020895050431987486	0.44444154632515903	-3.287102925241131
GSE42220	stearic acid	Gja4	0.19807821681640816	5.237055249963034	2.494074779712076	0.021002067304045482	0.4447982310647903	-3.2914427065416225
GSE42220	stearic acid	Trib2	0.19216890524552707	7.222942367341411	2.490387796890843	0.021170031147227885	0.4466178236303979	-3.29820844056369
GSE42220	stearic acid	Plagl1	0.19335861073908264	5.98702669418576	2.488622577788688	0.021250890368846403	0.4471965853976623	-3.3014458870822865
GSE42220	stearic acid	Cltb	0.17580299191702925	8.176595356277835	2.4877765690116624	0.021289745494868725	0.4475376287006447	-3.302997072629206
GSE42220	stearic acid	8430432A02Rik	0.1948465660491788	4.472086456735224	2.4837323830079487	0.021476402659262102	0.44838731919670793	-3.3104085360097737
GSE42220	stearic acid	Lpar5	0.19369929167314864	6.197677178411495	2.483034905772261	0.021508748283702826	0.44838731919670793	-3.311686130371235
GSE42220	stearic acid	Phex	0.1942950901230655	5.3866842117812155	2.482482660322211	0.02153439098773663	0.44838731919670793	-3.3126975693293583
GSE42220	stearic acid	Msh3	0.2192821274297158	5.975096327923981	2.4799501296793163	0.021652350953936333	0.44893986023548244	-3.3173344431458753
GSE42220	stearic acid	Edn1	0.20451587422814377	5.030776524918931	2.47222501816407	0.022015903178785674	0.45162193897194614	-3.3314636647835476
GSE42220	stearic acid	Sstr1	0.22050214694511827	4.524610321344781	2.469471739196506	0.022146845084201207	0.45162193897194614	-3.3364939732845365
GSE42220	stearic acid	Itgbl1	0.2326536282387699	6.681615011960641	2.464886802973268	0.02236650951076351	0.4532945927514738	-3.344864399119053
GSE42220	stearic acid	Gm10808	0.34231811775228943	5.813540004428033	2.4615607251482117	0.02252713036668091	0.45496984869427615	-3.3509316147665316
GSE42220	stearic acid	Mpv17l	0.18209166045881214	7.135201993255207	2.4501066627460464	0.023088517591884697	0.4566642468706942	-3.371793083119306
GSE42220	stearic acid	Atp7a	0.1869087140367771	8.736708405522341	2.448609041567919	0.023162874044012998	0.4566642468706942	-3.3745170088594207
GSE42220	stearic acid	Cd300a	0.17577501529333592	5.453914493871598	2.443274179795588	0.02342956236790937	0.45749095027487363	-3.384213224863182
GSE42220	stearic acid	Gm9959	0.21083501201128516	5.227700092639777	2.434790351718915	0.02385955397587507	0.4610361786921366	-3.399610087656689
GSE42220	stearic acid	5730471H19Rik	0.22722703214185053	6.492795438028851	2.4346168917473205	0.023868421599294316	0.4610361786921366	-3.3999245998737266
GSE42220	stearic acid	Dhx9	0.1803539400407589	8.653748754959539	2.4326850486896907	0.023967388521004586	0.4615941492934217	-3.403426566215577
GSE42220	stearic acid	A530021J07Rik	0.17141533846859833	4.194165026417206	2.4316194129923403	0.024022143307778167	0.46181431019447666	-3.4053576851660083
GSE42220	stearic acid	9530085L02Rik	0.17107571786788126	4.168572609374541	2.427775886862361	0.024220599392121026	0.46277520938668204	-3.412319148365779
GSE42220	stearic acid	Atp6v1g2	0.17701524748562483	6.313280832793911	2.417262185996204	0.024771268269809705	0.46339904450238173	-3.4313321842259854
GSE42220	stearic acid	Aqp11	0.17770809511824298	7.5866502319311495	2.417161005627219	0.024776623735815174	0.46339904450238173	-3.4315149481985086
GSE42220	stearic acid	Gm10097	0.17293469577591716	5.7740589136591565	2.416983064506143	0.02478604474668582	0.46339904450238173	-3.4318363567443195
GSE42220	stearic acid	Fmo5	0.20768457426820042	5.77939839241876	2.4159618091255686	0.024840178963939856	0.46339904450238173	-3.4336807714586333
GSE42220	stearic acid	Kcnn1	0.17020182642713985	5.585013728722266	2.415624513617799	0.02485808225101776	0.46339904450238173	-3.4342898458050315
GSE42220	stearic acid	Irx1	0.19425153199511128	6.613595703076529	2.405131926640913	0.02542103239106415	0.4681450140236976	-3.45321443473733
GSE42220	stearic acid	Rlim	0.17921339930511615	9.288887599372158	2.402135875258852	0.02558393343118328	0.4692454662251194	-3.458610130122005
GSE42220	stearic acid	Tmem45b	0.22277562990669214	7.747488371919889	2.400191943318206	0.025690145730787536	0.4693249440032103	-3.4621091108222997
GSE42220	stearic acid	Zbtb33	0.20353634530928053	7.706052066622389	2.4000097159313354	0.025700123168107946	0.4693249440032103	-3.4624370336629537
GSE42220	stearic acid	C1qtnf3	0.21051286853506956	5.051599708270932	2.397221497062695	0.02585323411394694	0.4693249440032103	-3.467452848504002
GSE42220	stearic acid	Tgfbi	0.20238672908442093	9.948690951495843	2.3950962967212965	0.02597050349195745	0.4693249440032103	-3.471273847456425
GSE42220	stearic acid	Mageb3	0.20135626164369577	4.433471431424929	2.3873280259306173	0.02640336452360054	0.4693249440032103	-3.485225351146112
GSE42220	stearic acid	Gys2	0.22693583814713397	6.704356067916097	2.387242602332643	0.02640816138640456	0.4693249440032103	-3.4853786333792054
GSE42220	stearic acid	Myo1e	0.18973092314536674	6.245574793340758	2.382965476802619	0.026649372354255872	0.4717417139685577	-3.4930496435758087
GSE42220	stearic acid	Trpm7	0.19723597274575203	8.607558794313544	2.3826582642115337	0.02666677603759509	0.4717417139685577	-3.4936003434113143
GSE42220	stearic acid	1700072H12Rik	0.17717771637707086	4.630951010935074	2.3775610110910548	0.02695707608218487	0.47414817483911925	-3.502731935689808
GSE42220	stearic acid	Swap70	0.20019780218036892	6.513135332185073	2.367353187358986	0.027547242272595147	0.4795889932215684	-3.5209871668088524
GSE42220	stearic acid	Krt79	0.2094741452789565	7.888254128356248	2.359304015019353	0.02802100198216641	0.48366162159657666	-3.5353518574958267
GSE42220	stearic acid	Gm4974	0.18829769612744274	6.342920042160003	2.3540354388262803	0.028335163862305557	0.4873583614516686	-3.5447397898977577
GSE42220	stearic acid	Prlr	0.2313916279098794	7.917668560212809	2.3469664875116836	0.02876179008179686	0.4903649456568645	-3.5573176967300078
GSE42220	stearic acid	Gm7413	0.2190125326128306	6.585056794519959	2.344237238029177	0.028928086105896096	0.4919268342964775	-3.5621683370609367
GSE42220	stearic acid	H2-M10.3	0.22282178822225907	4.593828991976232	2.323961715292249	0.030191527466905455	0.5020150270013423	-3.5981058964529735
GSE42220	stearic acid	Gm9938	0.2629453155942368	6.780854497377469	2.3211972248677957	0.030367676869436457	0.5027300930774804	-3.6029924154689827
GSE42220	stearic acid	C2cd2l	0.1696748090908625	7.493296137193836	2.318747487990863	0.030524560740534074	0.5031817670261673	-3.607319864880482
GSE42220	stearic acid	Cnksr2	0.17358334368931083	6.1550859082050255	2.306475568243048	0.03132175323106505	0.5068964414274552	-3.6289596530511554
GSE42220	stearic acid	Nrg4	0.17284963696274652	7.191343550504632	2.3019689355401844	0.03161928150223037	0.5073682753134197	-3.636890267688523
GSE42220	stearic acid	Polr3d	0.18294294111808496	7.163251477627057	2.301355253526516	0.031659997167499364	0.5073682753134197	-3.637969528060018
GSE42220	stearic acid	Tarsl2	0.18781777242505407	6.221802102366045	2.2974372868098696	0.03192107824013647	0.5096649327638274	-3.644856087603599
GSE42220	stearic acid	Grifin	0.18771590550235773	6.178689353223026	2.2950953001634145	0.03207808387918556	0.5107012342546414	-3.6489694020063492
GSE42220	stearic acid	Rims3	0.1918159997413141	5.818447872651814	2.293077941622358	0.03221389485195805	0.5108720403488692	-3.652510657935699
GSE42220	stearic acid	Sfrp2	0.225422295884329	8.037940246931807	2.281519827777596	0.033002229038254914	0.5130795010196043	-3.672765605618802
GSE42220	stearic acid	Mir540	0.22189880142003443	5.469929119902913	2.2776870733522965	0.033267528835374	0.5139931346922213	-3.6794694271012927
GSE42220	stearic acid	Filip1l	0.1918416792023477	7.231365570157858	2.27027745219725	0.03378596792060792	0.5163269343474188	-3.692411230414263
GSE42220	stearic acid	Gm8290	0.2521414997268908	6.594250372334152	2.269519863887567	0.03383939023116061	0.5167437024480167	-3.6937330894467055
GSE42220	stearic acid	Dennd4a	0.1805821996547921	9.127951681382365	2.261326696577756	0.03442210605657279	0.520870645315437	-3.7080125382195117
GSE42220	stearic acid	Dnajb9	0.17623287196970838	10.471081490154395	2.253969248598837	0.03495319780551753	0.522842686326288	-3.7208100898561205
GSE42220	stearic acid	4930407I10Rik	0.17492259607730307	5.061618561066677	2.245893179266706	0.035544785670249136	0.5245201678746046	-3.734829822318512
GSE42220	stearic acid	F13a1	0.22708146954074226	6.0732262356536495	2.241536455325825	0.03586771200199974	0.5253407410138792	-3.7423807864179035
GSE42220	stearic acid	Kcng2	0.1957128798335676	6.01913950838245	2.2412310093722483	0.035890452343788605	0.5253407410138792	-3.742909857672098
GSE42220	stearic acid	Gm16425	0.2228080538918231	7.529124404486358	2.2412210457914843	0.03589119435064458	0.5253407410138792	-3.7429271151547634
GSE42220	stearic acid	Fancb	0.1701981652339416	5.222076452577154	2.240405370415599	0.0359519868195777	0.5254856004551247	-3.744339759285539
GSE42220	stearic acid	Mir322	0.1746120624375749	5.203862726025355	2.233949251632235	0.03643649196023215	0.5258277273628446	-3.755510339402561
GSE42220	stearic acid	Crtac1	0.1780237339912976	6.4453931666539	2.230082734130461	0.03672950553833204	0.5268338589825229	-3.76219129001355
GSE42220	stearic acid	Olr1	0.2236845598334544	8.240195762249103	2.226830475786605	0.036977632917956846	0.5269655685333999	-3.7678056141016483
GSE42220	stearic acid	Plscr2	0.18192206019601723	4.879296665287112	2.226464800866724	0.03700562712966789	0.5269655685333999	-3.768436572680752
GSE42220	stearic acid	Cideb	0.18167790423882874	7.846681470621132	2.2245546506619105	0.03715217310225239	0.5269655685333999	-3.7717314777709077
GSE42220	stearic acid	Mbd6	0.17380024441211628	8.261857228215678	2.219839543712215	0.03751618339264543	0.5269655685333999	-3.779857664756679
GSE42220	stearic acid	Fam122b	0.17665453387889	7.367375133532197	2.2190287836043576	0.037579101496826126	0.5269655685333999	-3.7812539359448705
GSE42220	stearic acid	Fam20c	0.1753988007845689	8.603139118440918	2.219028704374611	0.037579107650058285	0.5269655685333999	-3.7812540723777213
GSE42220	stearic acid	Nkx6-2	0.1992121134464558	6.36919069020309	2.212471538934904	0.03809151520931558	0.5292520487104192	-3.792535606266324
GSE42220	stearic acid	Gadd45g	0.21823487977770448	7.0699355961841786	2.212116946343861	0.038119405371276775	0.5292520487104192	-3.7931451172242303
GSE42220	stearic acid	Olfr172	0.18442064610900366	4.6101981108942685	2.20057908453107	0.03903711874093941	0.5353042791956716	-3.8129460133749804
GSE42220	stearic acid	Gm10845	0.1704518794857792	5.249556409644412	2.194581977695685	0.03952202645660325	0.5379969389614712	-3.823213736891875
GSE42220	stearic acid	Pdpn	0.19702060173533487	8.009311304485431	2.1925266029500525	0.039689474429815845	0.5386428672617865	-3.826728926400163
GSE42220	stearic acid	Tspan18	0.18562560425186692	7.989005533083714	2.188309766869419	0.04003503431373764	0.540732930990742	-3.833934578993098
GSE42220	stearic acid	Gstt4	0.18128547246315918	5.5602509207882465	2.187456845778928	0.04010526090245459	0.541021605131276	-3.835391026209416
GSE42220	stearic acid	Bclaf1	0.1826450774878505	7.538785682533442	2.1788133332857567	0.04082328002924207	0.5443104003898943	-3.8501314696476063
GSE42220	stearic acid	Mir124a-2	0.17007029104557303	5.135238537417157	2.1709913382915182	0.04148309750093647	0.5460342139143377	-3.863440654408503
GSE42220	stearic acid	Apol7c	0.24037334612441674	3.7178056378941267	2.1604477624749294	0.04238780444550779	0.5510760513347275	-3.8813348492953614
GSE42220	stearic acid	Clpx	0.18147819565346077	8.489753487318774	2.153240125886816	0.04301651968446496	0.5542377272175886	-3.8935369770558954
GSE42220	stearic acid	Ifit1	0.4130857942320749	5.4126429302912085	2.1478636632549146	0.043490990854866594	0.5548974633376899	-3.902622855324836
GSE42220	stearic acid	Lingo2	0.16987846202615195	4.710645454905951	2.147313033152594	0.04353985029513984	0.5548974633376899	-3.903552602508859
GSE42220	stearic acid	Faim	0.18360317823146094	7.224859502358829	2.1463367069076886	0.043626605495817754	0.5548974633376899	-3.905200786014316
GSE42220	stearic acid	Acot9	0.17255510127919693	9.049975040971885	2.145584014505348	0.043693595632894405	0.5548974633376899	-3.906471129745569
GSE42220	stearic acid	Fez1	0.17178832065709518	5.398026690289694	2.144929381609069	0.043751934087512025	0.5548974633376899	-3.9075757537558586
GSE42220	stearic acid	Purb	0.22459886779842994	9.30932000750073	2.1398332256840895	0.04420850014581513	0.5567622453035735	-3.9161679243221275
GSE42220	stearic acid	Mapkbp1	0.21524121744139588	7.151282273497365	2.129706884743062	0.04512853137969084	0.5629670328678604	-3.9332037954225294
GSE42220	stearic acid	Mir680-3	0.24404619599953178	6.291292703681085	2.1209235230397003	0.04594051854351955	0.5668809118270993	-3.9479399852715344
GSE42220	stearic acid	Lpcat4	0.18263792345461455	6.795957484480264	2.117883711328163	0.046224594694152195	0.5668809118270993	-3.9530312236665894
GSE42220	stearic acid	Trmt12	0.18716623506312607	5.834082419769924	2.117006633468648	0.04630685343107306	0.5668809118270993	-3.954499359405635
GSE42220	stearic acid	Rpap2	0.17636784311301057	7.465525397493537	2.1074112428355263	0.0472154422094862	0.5699310556258078	-3.9705363590903664
GSE42220	stearic acid	Cxcl15	0.18342445334479626	4.045028228225011	2.101862525465614	0.04774815442917192	0.5722876480137034	-3.9797893557019006
GSE42220	stearic acid	Skint11	0.22167034509902536	3.700698968494795	2.0947336026052614	0.04844052024973723	0.5766172771896432	-3.991655113109866
GSE42220	stearic acid	Pou2f1	0.1754482137191087	7.221442152322354	2.094236910423937	0.048489094451946275	0.5768479869780002	-3.9924808934226776
GSE42220	stearic acid	Fbl	0.18167426814547832	7.858926943625095	2.088359928205061	0.04906717291456569	0.5780372732585541	-4.002242397343895
GSE42220	stearic acid	Sntb1	0.18116249259519512	5.509250321706194	2.080009990472647	0.04989915935331755	0.5820586710871044	-4.016081731093923
GSE42220	stearic acid	Fsd2	0.17076207037781668	5.38237836668535	2.068314387713781	0.051085819216494556	0.5879183387990288	-4.035407322340923
GSE42220	stearic acid	Id2	0.2934245688180077	5.860220214915079	2.0561663404436366	0.05234513877377214	0.5909401624231665	-4.055407237586014
GSE42220	stearic acid	Slc20a1	0.17255740505749362	7.803709761311273	2.051239619797986	0.05286374480760417	0.5943686810471599	-4.063496918768637
GSE42220	stearic acid	Gm10802	0.16871378807955634	4.715562836464985	2.050521494545019	0.052939720579099264	0.5943686810471599	-4.064675045345995
GSE42220	stearic acid	AY761184	0.16969266796942065	4.819869766510195	2.047999689829189	0.05320729611464998	0.5951477087681861	-4.068810122173673
GSE42220	stearic acid	Alk	0.20111864319427783	5.0415628015525495	2.045239596516822	0.05350154245010506	0.5962721256706576	-4.073332190875845
GSE42220	stearic acid	Zc3h12d	0.21897631022356176	5.710339788465279	2.040648629918829	0.05399420027094721	0.5977965079481392	-4.080845248244594
GSE42220	stearic acid	Crebzf	0.1782127976897658	8.064651144639488	2.0398400880583742	0.05408138419816334	0.5980123960580345	-4.08216729316444
GSE42220	stearic acid	Actl6b	0.18337102921870752	4.807820783418706	2.024014141320156	0.0558134067191798	0.6010079118680068	-4.107976217096857
GSE42220	stearic acid	4931440F15Rik	0.19419859686808147	5.100661998713545	2.0220250236643835	0.05603456762446762	0.6010079118680068	-4.111210870981969
GSE42220	stearic acid	Atp11c	0.18566702762255036	6.9875925151702365	2.0152886285787948	0.0567893772603252	0.6010079118680068	-4.122150098428851
GSE42220	stearic acid	Gm5250	0.1883059892632993	4.095763892347853	2.013975258910054	0.056937591650653284	0.6010079118680068	-4.124280115118217
GSE42220	stearic acid	Zfp101	0.1959507742068746	5.288496924944096	2.009889441168424	0.05740088595726081	0.6017457940243804	-4.130900694119854
GSE42220	stearic acid	Chd7	0.18239192261135106	6.884019201132442	2.0050565307872628	0.05795322873997115	0.6026946849190706	-4.138720528094755
GSE42220	stearic acid	Slfn9	0.1798142828977576	5.807085583107507	1.9837041589396336	0.06045059155684305	0.6103749050399687	-4.173121727369578
GSE42220	stearic acid	Cry1	0.19374850790832232	6.546521834920986	1.9758687207274008	0.06139073217212147	0.6129766890960688	-4.1856846824676754
GSE42220	stearic acid	Defb15	0.19550333536646347	4.630269908104286	1.9703567415578145	0.062059843533751116	0.6155370772081102	-4.194502598704684
GSE42220	stearic acid	Tmem52	0.1896471403353866	5.7445814026692945	1.9592038809309866	0.06343352384593101	0.6192917150175873	-4.212294579417893
GSE42220	stearic acid	D730003I15Rik	0.16926376234824803	4.963206084234449	1.9510497630632013	0.06445482723858148	0.6223409640735619	-4.225260091255429
GSE42220	stearic acid	Il25	0.17002869808459817	4.935138085920836	1.9397589335702732	0.0658930099173973	0.625382265114203	-4.2431533446374345
GSE42220	stearic acid	Gm5649	0.1708992786358264	4.3958714715903975	1.9324015928595755	0.06684534649304236	0.6262785215371202	-4.254775385479182
GSE42220	stearic acid	Gfod1	0.18771188089955892	5.702257618701462	1.9121808810927325	0.069525545236646	0.6333908593250922	-4.286563159436082
GSE42220	stearic acid	Ppef1	0.17436833564375412	5.678620164372826	1.9102208182395826	0.06979030941761001	0.6338791168233278	-4.289632386593098
GSE42220	stearic acid	Myo1h	0.17607075114400464	4.190641202578106	1.9053551803634943	0.0704513945995203	0.6354550684716924	-4.29724213122606
GSE42220	stearic acid	Gm14473	0.2785975396472438	3.74223773455068	1.9014924377631133	0.07098013264434401	0.6365264713023695	-4.303273940267516
GSE42220	stearic acid	Cep70	0.20232119420298442	5.902572499263693	1.8996418291505612	0.07123468007043209	0.6372101757318868	-4.306160767396778
GSE42220	stearic acid	Celf3	0.18360112758751027	5.335682855147889	1.8947442152571452	0.07191221015893524	0.6386277424617504	-4.313791438350065
GSE42220	stearic acid	Gm6594	0.16882634270662142	7.085414452591387	1.894525642734734	0.07194257868015468	0.6386277424617504	-4.314131668232026
GSE42220	stearic acid	Cenph	0.1820422582883757	4.41661879886978	1.888349306165773	0.07280538671818024	0.6404472197654507	-4.323734617292909
GSE42220	stearic acid	Gm14214	0.22651701648782643	3.942738834716101	1.8516638510255616	0.07811949740337669	0.6529785400552975	-4.380326101190814
GSE42220	stearic acid	Gm10796	0.2548890445817669	4.414040049787619	1.8370980047102512	0.08032158331709545	0.6574790747082875	-4.40258102630186
GSE42220	stearic acid	Mir99a	0.1819961057803317	4.765892792672838	1.8230431127231472	0.0824974657926908	0.6642827726420416	-4.423938221244307
GSE42220	stearic acid	Ccdc15	0.17390768096426648	5.071534160675783	1.8157724656785308	0.08364303071291566	0.6668145775917506	-4.434940953992737
GSE42220	stearic acid	Wnt2	0.16962661035845716	4.929843216761323	1.8113869257759834	0.08434067314306605	0.6668947022900489	-4.441562581878693
GSE42220	stearic acid	Actr3	0.17191338508473802	9.024908074965957	1.810542510413031	0.08447557893886601	0.6668947022900489	-4.4428362426049794
GSE42220	stearic acid	Nr3c2	0.17408846796067812	6.369377073614343	1.7876268273922826	0.0882087327946499	0.6766380502607688	-4.477239268264795
GSE42220	stearic acid	Rnf128	0.22716951934961557	6.088666864214627	1.7847442605573034	0.08868828056117736	0.6769789259509963	-4.481544664952044
GSE42220	stearic acid	Gm7457	0.17223327393645446	4.579581399475732	1.775882112616779	0.09017672810048948	0.6806310722939923	-4.494749933739275
GSE42220	stearic acid	Trip11	0.1698252757147354	7.079165931326207	1.765321501760352	0.09197853546534542	0.6834829790549826	-4.510424265830997
GSE42220	stearic acid	Dio3	0.172950711055519	4.620369622022536	1.7517603845030643	0.09433767254203011	0.6871777169299733	-4.530452919553245
GSE42220	stearic acid	Slc16a8	0.192779867374763	4.780297248149883	1.7482147896262217	0.09496298565288909	0.6880570343052934	-4.535671003210649
GSE42220	stearic acid	Grap2	0.17540392738443433	4.632112760761385	1.7378963983098146	0.09680305907677741	0.6897739317527138	-4.55081289977625
GSE42220	stearic acid	Olfr239	0.19527812714836815	6.746981784236984	1.7366822573180214	0.09702157358839957	0.6897739317527138	-4.55259031541872
GSE42220	stearic acid	Mrgpra9	0.27181971830504964	3.998824987695239	1.7291944534245225	0.0983785512990252	0.6915546686832935	-4.563531866536636
GSE42220	stearic acid	Ascl1	0.1700641789735664	5.619601994488375	1.7254089114159263	0.09907074850532892	0.6920672734126998	-4.569050322075752
GSE42220	stearic acid	Adamts13	0.18704091029295375	5.014781866651234	1.6981529518776715	0.10417855765891189	0.7002557671032328	-4.608520475762204
GSE42220	stearic acid	Rnf219	0.17092067391167348	5.823723038195584	1.6907208496590227	0.10560967519134473	0.7014989466547276	-4.619202500007418
GSE42220	stearic acid	4932438A13Rik	0.19121149061352713	9.578887617121449	1.6759052708819093	0.108512463521972	0.7044534108068099	-4.640392696414976
GSE42220	stearic acid	Rad51ap1	0.17909739973817115	5.439882955396283	1.670272166021051	0.10963377089574103	0.7065764229940779	-4.648413019945233
GSE42220	stearic acid	Zfp389	0.19302471844078117	4.662808617254076	1.6424233366987413	0.1153224464019326	0.7163695507394493	-4.68776578107917
GSE42220	stearic acid	Col6a6	0.17066833076360716	6.034927234028283	1.6206825139035181	0.119934632991606	0.721469533683718	-4.718139686271561
GSE42220	stearic acid	9430007A20Rik	0.2052009576488541	5.982521892052455	1.5978228104205325	0.12495020484624399	0.7283233179238292	-4.749743950817214
GSE42220	stearic acid	Onecut1	0.16905053763278535	5.203414639183973	1.5848230477448684	0.12787984605223837	0.7303179407798682	-4.767562918690056
GSE42220	stearic acid	Gm10683	0.19034559503811727	4.20931488092326	1.5845292891676257	0.1279467041094494	0.7303179407798682	-4.767964283515156
GSE42220	stearic acid	Gm13034	0.1840019053824238	7.954001890048646	1.5150053412804576	0.14460801415617033	0.7556119210292098	-4.861325019882939
GSE42220	stearic acid	Prl2c5	0.35306767200698846	5.444377336893047	1.4706349768550964	0.156145277644511	0.7711270158954251	-4.919180027932983
GSE42220	stearic acid	A530064D06Rik	0.17145421635247335	4.035995804543848	1.4371801836920888	0.16533057872713447	0.7798835606703693	-4.961891599970179
GSE42220	stearic acid	Hist2h3c2	0.24346470582034266	4.940179201613021	1.4202287272199805	0.17014858302789404	0.7832624978248923	-4.983230412389007
GSE42220	stearic acid	4930453N24Rik	0.1783847292460738	7.8280884901838625	1.4086095394393838	0.1735157365168697	0.7880915527953788	-4.997738068362728
GSE42220	stearic acid	Mir27b	0.20720660944148309	4.045920688973	1.3550673210929634	0.18972615944638072	0.8050011173063688	-5.063327378990991
GSE42220	stearic acid	Prl2c3	0.25424486953549474	5.59662844459521	1.2903479769908393	0.21089098703816564	0.8203555151936434	-5.139787047823345
GSE42220	stearic acid	Gm12696	0.17960723832079345	6.089544418936498	1.0430801119396247	0.30871479671156543	0.8784706854781762	-5.402089770815387
GSE42220	stearic acid	1700031F05Rik	0.1763531933469021	4.5758827415659455	1.0076603009149034	0.32503358687243056	0.8850167272933765	-5.435630059789751
GSE64075	ibuprofen	Acaa1b	2.4234911032526845	9.45264928121088	19.98178147551948	5.143302511027976e-9	3.378976387437235e-5	10.82352902498554
GSE64075	ibuprofen	Elovl3	1.9102885054589536	10.754216567016867	17.084147725179204	2.1618112520818012e-8	5.253510172737646e-5	9.68742578202767
GSE64075	ibuprofen	Krt23	2.06269347879569	8.720580128572532	16.252963755405176	3.405999836731682e-8	6.419021374585132e-5	9.308273221102557
GSE64075	ibuprofen	Mmp11	1.1733031122181083	8.97531049607644	16.176708063243318	3.554916457309279e-8	6.419021374585132e-5	9.272132575655949
GSE64075	ibuprofen	Cbr3	1.0371135192031085	12.820103285966244	15.657506271587122	4.781796790590047e-8	7.394831382247936e-5	9.019680980820429
GSE64075	ibuprofen	Fgf21	2.3304906746923177	8.7382620051616	14.324319502956172	1.0699486106837264e-7	1.0706409303729924e-4	8.316615200416106
GSE64075	ibuprofen	Lhfpl2	1.258534275352749	10.798143726504737	13.611458332199883	1.6939687532848492e-7	1.2006709359220238e-4	7.904950108157072
GSE64075	ibuprofen	Krt79	1.151996471130833	9.155790471017543	13.36174457556884	2.0001805822297503e-7	1.3086566109350107e-4	7.754306099325445
GSE64075	ibuprofen	Dmkn	1.4230711215818128	10.28221691042265	13.174340376560508	2.2700554490615802e-7	1.4149039452037297e-4	7.6389537765207685
GSE64075	ibuprofen	Wars	0.5022076012625799	11.152883003981517	12.01137851909915	5.173766412598751e-7	2.525593298595784e-4	6.8760464927622795
GSE64075	ibuprofen	As3mt	0.6071599291075142	6.9330785706843185	12.005472229004182	5.196388539818497e-7	2.525593298595784e-4	6.871952966960254
GSE64075	ibuprofen	Fmnl3	1.086427481430118	9.109057273984396	11.540373852120162	7.371707447675853e-7	3.1775974053070705e-4	6.542158289497465
GSE64075	ibuprofen	Afap1	0.7804278466064432	8.29278118814137	11.465799946632396	7.805833210967791e-7	3.238659237848124e-4	6.487878608728785
GSE64075	ibuprofen	Ppp2r5d	0.7653161438105909	10.424424288327325	11.327850754152134	8.684931320191765e-7	3.4357992252972584e-4	6.3864197862226035
GSE64075	ibuprofen	Raet1b	1.3376586169997573	7.149603370184209	11.282584157436526	8.996686030756257e-7	3.4782415015726064e-4	6.352826568762696
GSE64075	ibuprofen	Aox3	1.1309151063718714	8.412437299700983	11.033481114531508	1.0948162100551563e-6	3.879983031093388e-4	6.165253884171307
GSE64075	ibuprofen	Eps8	1.0691745292500194	8.313811197065647	11.000551489570856	1.1239242176033062e-6	3.9018520133979274e-4	6.140110095628492
GSE64075	ibuprofen	Banf1	0.531578636494729	11.97828755176696	10.895907478964835	1.2222174535031624e-6	4.018930765160329e-4	6.059659169709221
GSE64075	ibuprofen	Eif6	0.9824911752140488	11.526241285448366	10.786667127745883	1.3350086333914222e-6	4.204698280009277e-4	5.974774000669369
GSE64075	ibuprofen	Gpr146	0.9879622375233218	9.297689960828633	10.750532211083023	1.3747976457491007e-6	4.204698280009277e-4	5.946490637359966
GSE64075	ibuprofen	Pisd	0.7718703851126176	7.090901450742814	10.742177584877588	1.3841814336636265e-6	4.204698280009277e-4	5.9399367543493415
GSE64075	ibuprofen	Lzic	0.9558679991538386	8.878481548858183	10.566730189188458	1.5984323864158328e-6	4.770339179880654e-4	5.801026936056946
GSE64075	ibuprofen	Anks6	0.5468515378301624	8.16395364405537	10.434811972308651	1.7835236033269282e-6	4.952387813366418e-4	5.6949511473934304
GSE64075	ibuprofen	Smurf1	0.6904020377220532	8.282282303267861	10.158878741051824	2.251631743665329e-6	5.716792177834464e-4	5.468427351049328
GSE64075	ibuprofen	Aldh3b2	0.6719791319738762	9.562069321975784	10.117884107433902	2.332029943359811e-6	5.833847259778492e-4	5.434226049147188
GSE64075	ibuprofen	Flad1	0.6016839282986046	10.252922558360972	9.752624785736236	3.20512200478883e-6	7.173990845192471e-4	5.123046305383813
GSE64075	ibuprofen	Cox6a2	0.9755598515783276	11.392308977522351	9.722977722649997	3.2903666282363725e-6	7.269146326354407e-4	5.097269676288192
GSE64075	ibuprofen	Nol12	0.6996026603741332	9.15918905451208	9.55571928039589	3.820380142349012e-6	8.123560825187381e-4	4.950348651110602
GSE64075	ibuprofen	Cyp2c70	1.087684581833749	8.14504421510539	9.534163508725713	3.8952419778583685e-6	8.180489047573914e-4	4.931226878925049
GSE64075	ibuprofen	Slc6a9	0.6403752941521309	9.598721035449506	9.480092787940594	4.0902020787956455e-6	8.386326812330814e-4	4.883071606464922
GSE64075	ibuprofen	Pde1b	0.9579110082102137	8.296235309413596	9.47964705140426	4.09185306815271e-6	8.386326812330814e-4	4.882673501248892
GSE64075	ibuprofen	Mreg	0.9808251539844972	8.122342525513403	9.40355292048659	4.384711270824151e-6	8.879562312855909e-4	4.814437529562092
GSE64075	ibuprofen	Stambpl1	0.7271470762199523	9.19195285267447	9.30968294130379	4.778070591767106e-6	9.342501015695429e-4	4.7295069651070385
GSE64075	ibuprofen	Sesn2	0.7634188818592026	8.855945399280479	9.284718436128616	4.889085369903747e-6	9.344745081734004e-4	4.706778323721089
GSE64075	ibuprofen	Arhgap27	0.540969874319913	7.433909822029526	9.18924062438284	5.340500856493343e-6	9.916626167797335e-4	4.619297496179094
GSE64075	ibuprofen	Ffar2	0.7446844496583461	11.2959239767045	9.088220274915402	5.868398749825088e-6	0.0010186462360538223	4.525771886832587
GSE64075	ibuprofen	Rbp7	0.715493106828372	6.9442219987002325	8.83198263257147	7.482419499364561e-6	0.001212223220035148	4.283992881694617
GSE64075	ibuprofen	Fam129a	0.7298175838082548	9.407770105553737	8.77793714117177	7.881592482734542e-6	0.001220436657429776	4.232147143706939
GSE64075	ibuprofen	Mrps16	0.7220897930174618	11.035128993951707	8.73354862563906	8.226902343437653e-6	0.0012599959243958672	4.189340232063675
GSE64075	ibuprofen	Slc25a26	0.5153951118546249	9.992948681376282	8.69968528414748	8.501472407872957e-6	0.001272032634855307	4.156546122754294
GSE64075	ibuprofen	Afg3l1	0.7044500805317134	9.688161428638042	8.696889521624268	8.524585290312445e-6	0.001272032634855307	4.153833303901056
GSE64075	ibuprofen	Irs2	1.2315785619677637	10.881313567248622	8.618112830282476	9.204970774673491e-6	0.0013158467046047962	4.0770576115144905
GSE64075	ibuprofen	Gm867	1.337985098323942	7.342576604186062	8.59893497874371	9.379461408626924e-6	0.0013296168168512716	4.05826817585373
GSE64075	ibuprofen	Slc41a3	0.800723993221527	9.288304289237347	8.529570863613815	1.0041455337409148e-5	0.0013887414369485125	3.9899836678406917
GSE64075	ibuprofen	Pkn2	0.5046965433473739	10.020246563788854	8.484310608748375	1.0500890889863725e-5	0.0014405697978021922	3.945151414307574
GSE64075	ibuprofen	Oscar	0.8775923496541346	8.084099919287134	8.45357716718718	1.082595725985244e-5	0.0014546866392761387	3.9145833129570633
GSE64075	ibuprofen	Pex16	0.9472616742280897	11.785834943474221	8.442495762518325	1.0945852085553216e-5	0.0014546866392761387	3.9035365672608666
GSE64075	ibuprofen	Cdc42bpa	1.01023998766108	8.067916601355073	8.41610902229951	1.1237231617592958e-5	0.00148114027657438	3.8771789393244305
GSE64075	ibuprofen	Pmm1	0.8914094664932267	10.077074650755625	8.408834801431173	1.1319042734387716e-5	0.00148114027657438	3.8698994873178556
GSE64075	ibuprofen	Pmepa1	0.7772018221388884	7.067734185107845	8.383325953633664	1.1611122931546456e-5	0.0014989597245458502	3.8443268963122392
GSE64075	ibuprofen	Sirt6	0.5502208079576932	6.954271821654627	8.334997490496159	1.2187358731118758e-5	0.0015374322224720454	3.7956832187190006
GSE64075	ibuprofen	Prep	0.6510095405382096	9.510037654834557	8.286378009536316	1.2798774657410836e-5	0.0015374322224720454	3.74648833025598
GSE64075	ibuprofen	Acot8	0.519515550390667	10.447390424315747	8.269824595573056	1.3014534127092737e-5	0.0015374322224720454	3.7296795813869092
GSE64075	ibuprofen	Bhlhb9	0.7440505374822376	10.886995792004633	8.239786092954233	1.3416288483634879e-5	0.0015420573202372496	3.6991003076885445
GSE64075	ibuprofen	Mrps18b	0.5067428491492779	12.221822546197304	8.222170523946009	1.3658184925759203e-5	0.001559324723302616	3.6811210334443167
GSE64075	ibuprofen	Sh2d6	0.6830569261591344	6.9926502845086045	8.1999642083735	1.3969939923027322e-5	0.0015737923710636937	3.6584070039481613
GSE64075	ibuprofen	Itgad	0.9243123532689133	6.867510597515315	8.169916873492468	1.4404226216234567e-5	0.0016041455745870504	3.627585004013538
GSE64075	ibuprofen	Sh3tc2	1.2634939760707884	9.318812412022124	8.105093567748103	1.5392275761385827e-5	0.0016784487370316303	3.560745193179894
GSE64075	ibuprofen	Ddx28	0.851550942907827	10.44438147021716	8.00669224442953	1.7036602567064954e-5	0.0017833951048208231	3.458373135261512
GSE64075	ibuprofen	Chchd10	1.604190648746769	9.962377759291074	7.978671285574092	1.753927406266151e-5	0.0018082460065450604	3.4290190757714942
GSE64075	ibuprofen	Nrg1	0.5019089668518919	6.503586939577005	7.9131833841833625	1.8778425806172787e-5	0.001912813181968894	3.360062677480819
GSE64075	ibuprofen	Gadd45a	0.6149488359979719	11.229530287700436	7.885083147708809	1.9339187412572415e-5	0.001918476344757665	3.3303217542127754
GSE64075	ibuprofen	Ppargc1a	1.0482781297222314	9.271982784987287	7.822002523936497	2.0665792085238165e-5	0.001986134402045121	3.2632224051986345
GSE64075	ibuprofen	Gabpb2	0.5562679721382899	7.219110130363248	7.772415062067797	2.1778435201209828e-5	0.0020696813475294994	3.210147753805815
GSE64075	ibuprofen	Nus1	0.6049689835335579	11.652211741821974	7.657049761796537	2.4628603058668438e-5	0.0022893834242131627	3.0855405929803954
GSE64075	ibuprofen	Mcm2	0.7682471217787824	9.067334156108744	7.639970776401625	2.5084101194905448e-5	0.002314057450848874	3.066958141930046
GSE64075	ibuprofen	Tomm40	0.7163526987926073	9.042208980047956	7.636931963738954	2.516610595538426e-5	0.002314057450848874	3.0636481442024746
GSE64075	ibuprofen	Tmem134	0.5344250689283082	12.276458105518092	7.576457807767158	2.6860419982671748e-5	0.0024304393847086655	2.9975453523537894
GSE64075	ibuprofen	Itga11	0.5995362784479906	8.421055607337422	7.468881208340458	3.0190350237949486e-5	0.0026609743414391642	2.8788563719756937
GSE64075	ibuprofen	Dhrs7b	0.5492819973259176	12.875539949727834	7.434924350803023	3.133297753773186e-5	0.00274057995512095	2.841096937191063
GSE64075	ibuprofen	Gfpt1	0.6723412769505677	6.961912896095837	7.4264467367851354	3.162554484680723e-5	0.00274057995512095	2.831647758800081
GSE64075	ibuprofen	Mical3	0.6848371737865464	7.58141452174409	7.423212359195754	3.1737949042315395e-5	0.00274057995512095	2.8280403658931714
GSE64075	ibuprofen	Dus4l	0.5264067739308835	10.064441742200662	7.394788116497923	3.2744724606985386e-5	0.0027575272786605366	2.796282218367212
GSE64075	ibuprofen	Cst6	0.9182203278711838	6.6514672700251145	7.35937207289705	3.4048160260253917e-5	0.002839182618564605	2.7565716302873167
GSE64075	ibuprofen	Tor3a	0.9317869948557489	7.205805227895639	7.344932648690331	3.459572407534869e-5	0.002868584534165361	2.7403363783460204
GSE64075	ibuprofen	Ppp1r15b	0.9852929697793734	9.034963496188908	7.341221097055363	3.4738017402743185e-5	0.002868584534165361	2.736159010008979
GSE64075	ibuprofen	Zswim3	0.5357680101567248	7.784204392624529	7.324263614242218	3.539629917403315e-5	0.002903111530106461	2.7170513396768214
GSE64075	ibuprofen	Osr2	1.0623457218900911	9.160862744180669	7.321688329252957	3.54974544860469e-5	0.002903111530106461	2.7141463590415817
GSE64075	ibuprofen	Nup50	0.6278367307509386	7.561868306252992	7.3086227121747935	3.60155407404934e-5	0.0029036036186565555	2.6993952167987967
GSE64075	ibuprofen	U2af1l4	0.4723793183816198	7.953333887264499	7.268232509039099	3.7669937961821054e-5	0.0030084662660494737	2.6536586592633675
GSE64075	ibuprofen	Pkp4	0.6444853171595435	9.816405295008204	7.262566201381084	3.790858272923523e-5	0.003013378041154301	2.6472258571258642
GSE64075	ibuprofen	Pard6a	0.6594668452648436	10.356415826531341	7.232845801738035	3.9187587345911744e-5	0.0030512210803391227	2.613418569959288
GSE64075	ibuprofen	Npc1	0.8532494098197057	11.860612083788805	7.225199074085589	3.9524215462055725e-5	0.0030561201328410453	2.60470222078243
GSE64075	ibuprofen	Ppcs	0.583026249115112	11.430632477365124	7.189195591142702	4.115208813309593e-5	0.003141450017097233	2.5635626673860887
GSE64075	ibuprofen	2810025M15Rik	0.5261795249443435	9.054235208298252	7.184734051317571	4.135884808615907e-5	0.003141450017097233	2.5584531663083343
GSE64075	ibuprofen	Psmd4	0.49995971593544575	13.045292463901179	7.180606699637429	4.1551128907582006e-5	0.003141450017097233	2.5537241259166183
GSE64075	ibuprofen	Ciapin1	0.6794318777806857	11.20220676406166	7.147372160484533	4.313539405617409e-5	0.003204262830958853	2.5155652416293446
GSE64075	ibuprofen	Hist1h2ah	0.5684711311923789	9.357606035378321	7.090531340367195	4.599959884560225e-5	0.003387442320184155	2.4499737343463988
GSE64075	ibuprofen	Tbrg1	0.6302816192839211	11.634870907414552	7.076727208295024	4.672602617054294e-5	0.003426105306840974	2.433981588499874
GSE64075	ibuprofen	Metrn	0.6853314663349529	8.037467624946515	7.059599417748641	4.7644773458060714e-5	0.0034784774304509477	2.4141046991784894
GSE64075	ibuprofen	Kif22	0.5093708930564702	7.552619279055277	7.049174150096082	4.8213610509740825e-5	0.0035049646512017142	2.401987509808597
GSE64075	ibuprofen	Cdc25a	0.7327762684712575	8.416937919874664	7.0373854521499215	4.886576413251728e-5	0.003522269125670557	2.3882686230447234
GSE64075	ibuprofen	Cdkn1b	0.6992396413201376	7.605663702393274	7.011434808578375	5.0335457541776796e-5	0.0036009452657868465	2.358005341828216
GSE64075	ibuprofen	Ddit3	1.2006753200531697	12.637631842618184	7.010650229549657	5.038063448693607e-5	0.0036009452657868465	2.3570890105520625
GSE64075	ibuprofen	Stard5	0.9361369600038972	10.567277533854202	6.973269178379215	5.258508176019895e-5	0.003711721268974043	2.3133375075343636
GSE64075	ibuprofen	Sorbs1	0.9294402622836796	11.922955579316485	6.8426012577909745	6.115534891859782e-5	0.004039802680550885	2.1589578615555123
GSE64075	ibuprofen	Decr1	0.9280710580887571	9.745041289013562	6.83438648402143	6.174276046598956e-5	0.004055235900721809	2.149176875879135
GSE64075	ibuprofen	Tom1l2	0.4514563161961095	6.502880702247871	6.805041191089202	6.389179603099328e-5	0.004148333367493232	2.1141632398807015
GSE64075	ibuprofen	Cdca7	0.4631642450949677	9.530402997097804	6.79494036839939	6.465021777253283e-5	0.004166953830683238	2.1020847475409905
GSE64075	ibuprofen	Akr1b7	0.9483754896028791	7.515447082638569	6.793041011669881	6.479392190605788e-5	0.004166953830683238	2.0998119865698968
GSE64075	ibuprofen	Twist2	0.8570686675636723	10.481577514968691	6.781547921370757	6.567092656620985e-5	0.004199729818863894	2.0860491125672898
GSE64075	ibuprofen	Sema4b	0.5180395021926871	10.706690836545059	6.712403381393566	7.12272787930892e-5	0.004368784138407663	2.0028749220472886
GSE64075	ibuprofen	Dhrs4	0.6041429031467881	8.574259063398358	6.7104117640387635	7.139471456040075e-5	0.004368784138407663	2.0004696608540193
GSE64075	ibuprofen	Mfsd7a	0.6389689242729912	7.729858414453387	6.710393257199008	7.139627244002881e-5	0.004368784138407663	2.000447307772646
GSE64075	ibuprofen	Fzr1	0.4916252569421435	11.43105737994473	6.661559235014049	7.563869098955496e-5	0.004519440600900423	1.941302860266262
GSE64075	ibuprofen	Rexo4	0.6164970076142935	6.880945147279234	6.651412054456643	7.655415546727115e-5	0.004537500831546166	1.9289727211194396
GSE64075	ibuprofen	Clcf1	0.6635427467612469	6.982650847030802	6.642509693476556	7.73672346309248e-5	0.004553958575455578	1.9181436765143065
GSE64075	ibuprofen	Lsm1	0.5698019100933281	12.12078910115113	6.58857152462955	8.249869940986845e-5	0.004773419645106369	1.8523010898583419
GSE64075	ibuprofen	Ogdh	0.48671105177404933	10.566956221493637	6.558275465022216	8.554222892141352e-5	0.004866752027365102	1.8151441080271802
GSE64075	ibuprofen	Phospho1	0.8446089754713595	8.027650133756396	6.483398514352224	9.36004196789856e-5	0.0052305246427662485	1.7227690231220123
GSE64075	ibuprofen	Map3k5	0.7761937739895793	7.1413125435127665	6.463910575743634	9.583038673420881e-5	0.0052927620413494355	1.6985999574644275
GSE64075	ibuprofen	Acot2	1.4764905518615996	9.081693429873592	6.421822341941378	1.0084578696991849e-4	0.00542875848780153	1.6462221140076316
GSE64075	ibuprofen	Fgfrl1	0.44575431076902966	11.275207028219247	6.409812891428383	1.0232860942915663e-4	0.005473937028299948	1.6312314564398154
GSE64075	ibuprofen	Angptl4	0.6421783611168809	13.420702664566214	6.404358720242785	1.0300984220305921e-4	0.00549310478280953	1.6244167147578281
GSE64075	ibuprofen	Psme2	0.45924459035166193	10.819762708971865	6.391651085085871	1.0461621087014324e-4	0.0055613323847250205	1.6085230015340226
GSE64075	ibuprofen	Pak2	0.7882123268423131	8.993235641682181	6.38512673892447	1.0545149590155527e-4	0.005580790395792396	1.600354103971302
GSE64075	ibuprofen	Plagl2	0.4783882701545037	10.02380753051092	6.325328360090808	1.1345330796584102e-4	0.005892597756523959	1.5252052155100628
GSE64075	ibuprofen	Fus	0.675748258129842	8.619854234183052	6.324139283039071	1.1361895621303031e-4	0.005892597756523959	1.5237058118793225
GSE64075	ibuprofen	Pvr	0.6754152906578043	10.307370816732258	6.306434414229762	1.1611667505966225e-4	0.005977035843027407	1.5013567920267157
GSE64075	ibuprofen	Qsox1	0.6323189308722416	10.378160840397419	6.305143196093837	1.1630115008183362e-4	0.005977035843027407	1.4997251500435844
GSE64075	ibuprofen	Tnfaip2	0.5800809318552186	9.07329177680687	6.274773058777233	1.207330652745153e-4	0.006171418985900259	1.4612803197901343
GSE64075	ibuprofen	Mtr	0.47287171354149743	7.87758860091379	6.219463489656112	1.2928214969719663e-4	0.0064659072958327835	1.3909305041750368
GSE64075	ibuprofen	Taldo1	0.6185342601137322	13.65323079226904	6.21538322659187	1.299383285102884e-4	0.0064659072958327835	1.38572353693087
GSE64075	ibuprofen	Tnfrsf12a	0.5829354850527098	11.375862642513173	6.212857449727562	1.3034632687058427e-4	0.0064659072958327835	1.3824991201649688
GSE64075	ibuprofen	Gtpbp2	0.6068240945241219	12.75151297859305	6.204871808831127	1.3164544043490443e-4	0.006472313835948437	1.3722986600559324
GSE64075	ibuprofen	AI413582	0.4572875578773533	8.64457664396172	6.178761660833098	1.3599197986954707e-4	0.006628537448598467	1.3388835868761682
GSE64075	ibuprofen	Prss27	0.4929214377143186	6.930235554493744	6.157619440157763	1.3962550767479876e-4	0.006768797417921921	1.3117552202403786
GSE64075	ibuprofen	Prmt7	0.4716919252044745	9.823485611230872	6.1573907183829135	1.396653867315616e-4	0.006768797417921921	1.311461390431397
GSE64075	ibuprofen	Nbr1	0.5390366619884949	7.8852552239858085	6.154513115829555	1.4016817038502836e-4	0.0067738657568741974	1.307764010742945
GSE64075	ibuprofen	Tagln2	0.8124064066934493	10.166860860728393	6.1199473700853675	1.4636330694834299e-4	0.006922804052098223	1.2632586873669354
GSE64075	ibuprofen	Serpinf1	0.6198770970069802	12.956223850134942	6.119171315593178	1.4650575855360413e-4	0.006922804052098223	1.2622575133755465
GSE64075	ibuprofen	Gdf15	0.7741960675145699	8.41766186668402	6.113595588740293	1.4753365898332145e-4	0.00695206391403125	1.255061833557269
GSE64075	ibuprofen	Mrpl15	0.6547379428447729	12.698891460408165	6.095950000439432	1.5083849103877294e-4	0.007049213107309249	1.2322602117957988
GSE64075	ibuprofen	Klf5	0.5655400111375537	8.422894507148012	6.083915871765337	1.5313830699444978e-4	0.007137084219952288	1.2166841133765018
GSE64075	ibuprofen	Clstn3	0.6174372935170115	11.88448442866165	6.024622017834912	1.6503816208561598e-4	0.0075065887038460255	1.1396345866210407
GSE64075	ibuprofen	Ak2	0.5438060257650066	11.892441708347162	6.0128924596496045	1.6750878170760503e-4	0.007546989904496138	1.1243325978056404
GSE64075	ibuprofen	Tubg1	0.6670789054011133	9.540408567575001	6.0087813040427465	1.6838417464298567e-4	0.007546989904496138	1.1189646232873756
GSE64075	ibuprofen	Pfkp	0.8400831773633126	11.382105062149002	6.007825822560409	1.685883348250269e-4	0.007546989904496138	1.117716692709024
GSE64075	ibuprofen	Siva1	0.4642336623298833	11.474338754093358	5.983155894448225	1.739534975050258e-4	0.0077261695719529865	1.0854502495886633
GSE64075	ibuprofen	Ldb3	0.501960228678957	7.159570702445607	5.939091811286814	1.8400195687270858e-4	0.008085541600049716	1.0275985363926452
GSE64075	ibuprofen	Fbxl12	0.5174128839233312	9.482259942106593	5.926453000275134	1.8699877658446746e-4	0.008156503047380451	1.0109530905036541
GSE64075	ibuprofen	Ddah1	0.4799653550344864	10.702666364058082	5.8978143215052645	1.9398658135499016e-4	0.008333095291489236	0.9731497767912964
GSE64075	ibuprofen	Soat2	0.7244067941682666	9.067725627451422	5.895524660473109	1.9455732710931233e-4	0.00833656093565872	0.9701222541656342
GSE64075	ibuprofen	Mphosph6	0.6773918727110907	10.21964599788586	5.886850310768449	1.967361212760772e-4	0.008408739093033541	0.9586456039116884
GSE64075	ibuprofen	Syngr2	0.6798976779175517	8.739810034778694	5.874568399136988	1.9986630899183663e-4	0.00847861791087315	0.9423772049108088
GSE64075	ibuprofen	Papola	0.44844132718459545	11.436815480298291	5.856838061944194	2.044804749556475e-4	0.008562585550391182	0.9188531377132918
GSE64075	ibuprofen	Ap1s1	0.79077439563622	9.883135280677877	5.855376989771844	2.0486581147546946e-4	0.008562585550391182	0.9169125870312458
GSE64075	ibuprofen	Emp2	0.8658809632328973	8.947542965436563	5.849894167284753	2.063188431913969e-4	0.008602180984139346	0.9096276944101964
GSE64075	ibuprofen	Capn10	0.6432647934840413	8.787383830077944	5.841157238492454	2.0865734029597424e-4	0.008636180087043354	0.8980100816244425
GSE64075	ibuprofen	Zfp326	0.778666051276883	9.683039750684639	5.799773386595535	2.201301546870975e-4	0.008979937797079653	0.8428298361442481
GSE64075	ibuprofen	Slc26a2	0.6248688345295071	6.721153499280595	5.772186454034611	2.2815584890188896e-4	0.009218965576654168	0.805906814142455
GSE64075	ibuprofen	Vars	0.5017426181458854	9.337476123498263	5.7588355975363035	2.321529924897367e-4	0.00931047186584073	0.7879976354431477
GSE64075	ibuprofen	Elmod3	0.6054516637505288	8.23119200681488	5.755228381493676	2.3324590382584837e-4	0.009313957910754709	0.7831543358514441
GSE64075	ibuprofen	Krt14	0.6352887433335128	9.151586586982841	5.750363656167115	2.347286273352691e-4	0.009329366073832389	0.776619591587747
GSE64075	ibuprofen	Mrpl17	0.49613767867496245	12.534384763974261	5.746327027787398	2.359666863782391e-4	0.009332345297673005	0.7711945849501092
GSE64075	ibuprofen	Cdk10	0.5936488344126027	8.008021946550986	5.738117505805429	2.3850641794270552e-4	0.009391742304683712	0.7601540554436585
GSE64075	ibuprofen	Tnpo2	0.4626570873592161	7.759839647803938	5.732231543024577	2.403454951278028e-4	0.009399402926622119	0.7522322565301032
GSE64075	ibuprofen	Ano10	0.4500956692859816	10.22534284813352	5.715160047001151	2.457667033013501e-4	0.009539344490614138	0.7292272658609402
GSE64075	ibuprofen	Etv5	0.588755469059903	7.924498993175671	5.700831153824906	2.504189727495262e-4	0.009636123407603366	0.7098850240462085
GSE64075	ibuprofen	Stbd1	0.9316398365212885	10.883942075709465	5.644573361280769	2.696257095488402e-4	0.010088146731839413	0.6336514295286628
GSE64075	ibuprofen	Lrrc1	0.7242674185127567	7.760022946164547	5.636224862193527	2.726089528325184e-4	0.010147376141431007	0.6222987992142377
GSE64075	ibuprofen	Rnf185	0.6348537686334728	11.041142937451895	5.622923381108663	2.774359490280048e-4	0.010213326308020814	0.6041896385248862
GSE64075	ibuprofen	Ogfod2	0.5552249083328418	8.317185547605174	5.608560017556574	2.827520871273949e-4	0.010299562642664057	0.5846054348007055
GSE64075	ibuprofen	Dhrs9	0.6729960942576109	8.82508379370118	5.603104120619417	2.8480013541497127e-4	0.010350882193076399	0.5771584197023492
GSE64075	ibuprofen	Mtif2	0.47807507610286837	9.238004922013555	5.593891091426665	2.8829497704301174e-4	0.010368257620462309	0.564573122688345
GSE64075	ibuprofen	Msi2	0.58503912116431	9.5751843831704	5.581534965795529	2.9305495012142425e-4	0.010421827531947089	0.5476745421356357
GSE64075	ibuprofen	Col6a2	0.4853936471668036	10.964415440489525	5.566989472654558	2.9876726581268785e-4	0.010491818661618052	0.5277527673156799
GSE64075	ibuprofen	Polh	0.6120314440843644	6.786465902688353	5.558841461508586	3.0201955872283427e-4	0.010531267772333035	0.5165794131818071
GSE64075	ibuprofen	Plekha8	0.463926613128453	9.644672581050006	5.554373427756496	3.038191789556543e-4	0.01054748582288701	0.5104482317070884
GSE64075	ibuprofen	Ube2j2	0.5431430505849246	7.358599975226325	5.545912922707748	3.072586428800426e-4	0.010623530028521148	0.4988303491424766
GSE64075	ibuprofen	Cxcl1	0.9541333536991693	8.92015509887111	5.5418797739458325	3.0891300808943e-4	0.01063748821985687	0.4932883358067839
GSE64075	ibuprofen	Tdg	0.6172426910103554	8.137174810487709	5.523098427782656	3.1674452149393716e-4	0.010816587452016786	0.4674488367878089
GSE64075	ibuprofen	Gpr137b	0.4645162814562788	7.195216669013533	5.509873765719094	3.223873374442723e-4	0.010904420449005607	0.44922287993845167
GSE64075	ibuprofen	Atg4d	0.4952693958142083	7.399617287157312	5.509765625094442	3.224339242754582e-4	0.010904420449005607	0.44907373582889765
GSE64075	ibuprofen	Cib2	0.5719292752151904	13.526419778924954	5.484456249321069	3.3353943286913885e-4	0.0111689749853089	0.4141201235217826
GSE64075	ibuprofen	Odf3l1	0.6344115258056868	8.204934250129483	5.447144035282492	3.506704691611401e-4	0.011560572385465415	0.3624165001513422
GSE64075	ibuprofen	Adm2	0.6334919948416954	7.333109151349493	5.443135058305585	3.525667633908126e-4	0.011578210834056203	0.35684894777171206
GSE64075	ibuprofen	Tysnd1	0.6644841628537038	7.648682919396718	5.425433215118933	3.6107306591160154e-4	0.01178332032753442	0.33223657865285183
GSE64075	ibuprofen	Ube2h	0.5632276084099458	12.023077710112366	5.423081121544874	3.6221986398441325e-4	0.01178332032753442	0.3289627587486139
GSE64075	ibuprofen	Zc3h13	0.6907976738837924	8.33288579724359	5.410042811714143	3.6864846795328654e-4	0.01189958081281472	0.31080014758284946
GSE64075	ibuprofen	Extl1	0.7372121411216599	7.5608904348838974	5.394558492662055	3.7644317560824584e-4	0.01210524548255552	0.2891973653227007
GSE64075	ibuprofen	Stam	0.4857506143757484	6.968220511892873	5.390035146388751	3.787535679210866e-4	0.012156560271520008	0.2828799376954443
GSE64075	ibuprofen	Patl1	0.5349028075497307	10.900921741726624	5.380231466875811	3.838135910826027e-4	0.012203837379263841	0.269177408507276
GSE64075	ibuprofen	Tsku	0.8660889168191179	7.781823300231455	5.3750478496210565	3.8651842225176565e-4	0.012244068679561985	0.2619265276257696
GSE64075	ibuprofen	Atf3	0.6203255781760693	8.05403669344997	5.372935668955148	3.876264465223807e-4	0.012256344761695574	0.25897084801889836
GSE64075	ibuprofen	Smox	0.5988340059775585	8.980719076716346	5.371534973444342	3.8836312043494996e-4	0.012256855364970192	0.25701041903263366
GSE64075	ibuprofen	Angptl6	0.5034308861977188	9.580634207591402	5.351434573712763	3.9910231827470984e-4	0.012483902317361474	0.22884552726119
GSE64075	ibuprofen	Mrpl47	0.48594260994192584	11.005359229467572	5.333716929807634	4.0883382871262456e-4	0.012656470974802644	0.20396952825329961
GSE64075	ibuprofen	Rin1	0.4797461461344201	8.639136029428393	5.330391148515772	4.106888463437158e-4	0.012679179610077947	0.19929484383374607
GSE64075	ibuprofen	Prrc1	0.5513329085296262	11.003651949265512	5.320809564443829	4.1608399374728984e-4	0.012822472495715847	0.1858178639903194
GSE64075	ibuprofen	Cd3eap	0.6450796625124354	9.450279873213288	5.306306172784637	4.243961409722587e-4	0.012991152376829008	0.1653921206402078
GSE64075	ibuprofen	Slc7a11	0.45276216616487214	7.890841313417626	5.305933008951114	4.2461235209669793e-4	0.012991152376829008	0.16486616503193918
GSE64075	ibuprofen	Ptpn2	0.4601206769058716	7.370376814097408	5.300029286531042	4.280487885416668e-4	0.013049351150326693	0.15654240828905497
GSE64075	ibuprofen	Gatad1	0.6827204973124175	10.470212240761448	5.2922209092971295	4.326399308821066e-4	0.013116960110704796	0.14552527915426072
GSE64075	ibuprofen	Zbtb38	0.7410510858724859	7.97413438530692	5.286590780233279	4.359831821421099e-4	0.01314984026847417	0.13757589071403498
GSE64075	ibuprofen	Gatad2b	0.6748998119076213	8.73715506390303	5.273526263867227	4.4384865622497415e-4	0.013316791916075023	0.11911143923218148
GSE64075	ibuprofen	Nrg4	0.7786485598819317	10.534784064930475	5.259147970943738	4.52681917396425e-4	0.01348611575627073	0.09876082729045077
GSE64075	ibuprofen	Syne2	0.48347264807085427	7.646409576582554	5.2412434851817435	4.6394673407269344e-4	0.013654321614724201	0.07337633624031792
GSE64075	ibuprofen	Ddx49	0.6105715816782407	7.985799840296425	5.238373705975842	4.6578015513128813e-4	0.013684604868632716	0.06930320578850946
GSE64075	ibuprofen	Rint1	0.45006623455621986	6.8651354500092605	5.224679363561312	4.746370402997086e-4	0.013896817026744135	0.049849697423973716
GSE64075	ibuprofen	Rnf125	0.8373147159715435	9.96448806467706	5.219414092942361	4.7809043783081313e-4	0.01393016334402724	0.04236268684140754
GSE64075	ibuprofen	Accs	0.5453313071104172	9.429121159975258	5.2171730515815256	4.795684856160595e-4	0.01393016334402724	0.03917476161403055
GSE64075	ibuprofen	Tmem86a	0.7282998303834793	10.735974551330775	5.216716166624809	4.798704202927495e-4	0.01393016334402724	0.03852474212464152
GSE64075	ibuprofen	Rrp15	0.7748731933680947	9.35090542665525	5.188876303832033	4.986598536420089e-4	0.014280644394451538	-0.001142186168720194
GSE64075	ibuprofen	Tmem147	0.5865377546961069	13.010277420544792	5.184978690558201	5.013528923760225e-4	0.01433005499908586	-0.006704801234803881
GSE64075	ibuprofen	Fzd5	0.5903108716319333	10.190827454259647	5.172877322665367	5.098143718740883e-4	0.014502428561789491	-0.02399008564714933
GSE64075	ibuprofen	Mapk1ip1l	0.7034465377452448	8.880039673401958	5.160133466541066	5.18891277966043e-4	0.01471143254913393	-0.042216619309230374
GSE64075	ibuprofen	Dusp4	0.6347654356477628	10.225167126350277	5.1555857361279545	5.221723511374546e-4	0.014779823402993744	-0.04872672409694978
GSE64075	ibuprofen	Psen1	0.5382338497155297	9.783905069134294	5.14737435066952	5.281532636417555e-4	0.014840544157438155	-0.06048915904815466
GSE64075	ibuprofen	Ehd2	1.090974351341944	9.980519805903626	5.1243184061583475	5.453434139733761e-4	0.015035391920747326	-0.09356929775922662
GSE64075	ibuprofen	Spag4	0.5447605384417756	7.279051090403792	5.119837359995628	5.487536482715828e-4	0.015080530388930364	-0.10000776296853608
GSE64075	ibuprofen	Ssu72	0.4482331880856088	11.918613828485183	5.107676722319728	5.581242796747483e-4	0.015166536935378824	-0.11749545604156086
GSE64075	ibuprofen	Abhd12	0.46018739880116866	8.910717465064796	5.089238120392155	5.726618795340757e-4	0.015292859078107004	-0.1440530885347293
GSE64075	ibuprofen	Dgke	0.5364712259235059	7.08381170556314	5.041749055925484	6.120090655887111e-4	0.01609101424224044	-0.21268502988590754
GSE64075	ibuprofen	Daam1	0.7249990997934976	8.439713535562921	5.038896761722018	6.144629645578377e-4	0.016105746517863444	-0.2168178463369541
GSE64075	ibuprofen	Rangrf	0.4538762568909373	8.69601336152819	5.020029244979695	6.309634543389869e-4	0.01636176725878126	-0.24418615918173714
GSE64075	ibuprofen	Wfs1	0.7316309782027528	8.951551171590122	5.0060469487122585	6.434981036869672e-4	0.016582433414956285	-0.26450217648908136
GSE64075	ibuprofen	Dgkh	0.5051128021012418	6.6131605797674	5.004176192177816	6.451953321972996e-4	0.016582433414956285	-0.267222543224757
GSE64075	ibuprofen	Upp1	0.4854285457627174	6.649953910639526	5.000832228536691	6.482410909608286e-4	0.01663232156611562	-0.27208646742351217
GSE64075	ibuprofen	Tgoln1	0.6016352499937138	9.586276000142073	4.994260974317629	6.54271367217293e-4	0.016736556733433643	-0.2816494238647733
GSE64075	ibuprofen	Ddx10	0.499865001972901	8.462011113749123	4.9756251259997715	6.717026567144572e-4	0.01705422969159646	-0.3088043221137262
GSE64075	ibuprofen	Rrp1b	0.4709722302389872	9.769618337864129	4.972145914992095	6.750118093592736e-4	0.01707484698207389	-0.31387967157377084
GSE64075	ibuprofen	Tor2a	0.47144523934988974	7.128167574336058	4.9703285912170925	6.767472520889963e-4	0.01708033754493459	-0.3165314289967869
GSE64075	ibuprofen	Ephx2	0.45567466236838944	10.068666539148186	4.955655000218236	6.909362330790641e-4	0.01725845397727563	-0.3379603184650426
GSE64075	ibuprofen	Ppt1	0.4962695817803977	8.508665203539856	4.938750323602966	7.076790713828911e-4	0.0175230402959161	-0.36268675644875525
GSE64075	ibuprofen	Senp1	0.5521790765591553	8.476551058839917	4.933298869377937	7.13170660378216e-4	0.01763133189139857	-0.37066956142196883
GSE64075	ibuprofen	Acot1	0.6633802589995917	7.52728300598423	4.931333293999293	7.15161895542003e-4	0.01763133189139857	-0.37354891301800563
GSE64075	ibuprofen	Lgals3bp	0.5180504655726343	11.418032133513881	4.919320645583491	7.274615873043561e-4	0.01779592362083685	-0.3911584721221395
GSE64075	ibuprofen	Med27	0.5099819884919082	9.443754779216494	4.9155198104730244	7.314003036778768e-4	0.017825000810693926	-0.39673460448259323
GSE64075	ibuprofen	Gys1	0.8217754929004967	8.221390213010109	4.91048260337177	7.366554927457138e-4	0.017850778614098773	-0.40412786621388364
GSE64075	ibuprofen	Slc25a20	0.7090257028234406	12.171131117614289	4.906990780020224	7.403221600829588e-4	0.01788299182237138	-0.4092551093423351
GSE64075	ibuprofen	Adsl	0.4946989428362275	8.925962155532067	4.882561748437299	7.665278099214684e-4	0.01835186657062102	-0.44517571826161006
GSE64075	ibuprofen	Stard3nl	0.503399403423089	9.150986882148807	4.880692554570832	7.68573469274182e-4	0.0183626450643583	-0.44792779898667057
GSE64075	ibuprofen	Exoc4	0.5188082502861536	8.574963314133434	4.869607809185512	7.808254824602293e-4	0.018525275149415567	-0.46425878695182465
GSE64075	ibuprofen	Serpine2	0.6087790985037823	9.11906098604377	4.865894594056117	7.84976352830702e-4	0.01859781718384829	-0.4697334355072966
GSE64075	ibuprofen	Las1l	1.1978603398279013	8.400308081392314	4.8516144673986705	8.011611368173205e-4	0.01882396698673956	-0.4908064142159825
GSE64075	ibuprofen	4632418H02Rik	0.6879351181274401	7.300229909087766	4.850327308815459	8.026374314020857e-4	0.01883264185597363	-0.4927073214336639
GSE64075	ibuprofen	Ankrd13b	0.46628643666966635	7.011473865129655	4.840193654400715	8.143623707345284e-4	0.019005081423743866	-0.5076814090466035
GSE64075	ibuprofen	Acaa2	0.624185944185339	11.751994093709133	4.840113697977454	8.144556086008629e-4	0.019005081423743866	-0.5077996170611634
GSE64075	ibuprofen	Gng2	0.8481168668648837	8.841644172313336	4.832293198151712	8.23630618419367e-4	0.019133521101468147	-0.5193659989882589
GSE64075	ibuprofen	Hist1h2ak	0.4886053878630112	9.54253149813523	4.819425610192052	8.389685195596413e-4	0.01931216980545204	-0.5384163638515478
GSE64075	ibuprofen	Gpbp1l1	0.8518657647776069	8.591680273102327	4.80173230590967	8.605597303356536e-4	0.019678233686037484	-0.5646505797536872
GSE64075	ibuprofen	Tmem120a	0.6043704370914857	12.968078086513259	4.7948916776562465	8.690661029867172e-4	0.01979074093427985	-0.5748055346159671
GSE64075	ibuprofen	Psmd2	0.6586484146395949	7.574533562338363	4.78319641497474	8.838183386610191e-4	0.019966313092911813	-0.5921829877337661
GSE64075	ibuprofen	Ralgps1	0.6336487258819632	8.106233310955204	4.7588186524791585	9.154362971465213e-4	0.020490114277315095	-0.6284686327804581
GSE64075	ibuprofen	Prkrip1	0.48057670325048985	10.250003486478082	4.749655733751258	9.27631570654336e-4	0.020654372576440982	-0.64212966883215294
GSE64075	ibuprofen	Prkd2	0.49236790020376064	9.807784830771613	4.7395792315730505	9.412436249298179e-4	0.02079414974504043	-0.657166800221666
GSE64075	ibuprofen	Mdm4	0.5778953502825993	7.089289441930962	4.735738725126881	9.464877289346867e-4	0.02088288295318801	-0.6629018399832036
GSE64075	ibuprofen	Dhx37	0.8437503588305364	8.37656998717443	4.722164416533869	9.652748218629045e-4	0.021132934356125954	-0.6831894690459057
GSE64075	ibuprofen	Fam20b	0.8074676853889362	9.633161048782931	4.703815278036893	9.913064980339305e-4	0.021485571986803346	-0.7106556165824216
GSE64075	ibuprofen	8030462N17Rik	0.4973592109859945	7.3791951759328676	4.692971113466115	0.0010070428735002334	0.021629805961000594	-0.7269106361391904
GSE64075	ibuprofen	Dnajc4	0.5106620595479948	9.45841591106798	4.688448787155335	0.0010136840705246442	0.021700884666026894	-0.7336944389273166
GSE64075	ibuprofen	Cd36	0.7070241483813633	9.505168682468181	4.6810826507644565	0.0010246018908189754	0.021855303069687596	-0.7447504426064588
GSE64075	ibuprofen	Hipk2	0.6168065749615406	9.69371461172378	4.6799789724654195	0.0010262485149815394	0.021855303069687596	-0.7464076496774688
GSE64075	ibuprofen	Cpsf4	0.4480777092589796	6.99935720273266	4.679787133614428	0.0010265350157357233	0.021855303069687596	-0.7466957194703943
GSE64075	ibuprofen	Sars	0.5559262212279544	10.152087392570833	4.672200888402442	0.0010379334342443224	0.022015318765498965	-0.7580916376986968
GSE64075	ibuprofen	Ccdc115	0.5921085305938261	8.151628039378044	4.664708257762651	0.0010493239937816273	0.022173975724495976	-0.7693550262893929
GSE64075	ibuprofen	Otub2	0.586848504207626	7.89683352387303	4.648172534427032	0.001074937357849397	0.022547175578762135	-0.7942409855555681
GSE64075	ibuprofen	Aldh18a1	0.6590804544085622	10.773957068720371	4.636988277003768	0.0010926394492919056	0.022862102917471844	-0.8110952337852799
GSE64075	ibuprofen	Ddx21	0.6099796884380225	9.078069862992063	4.631336611280622	0.001101702877011595	0.02299517501944079	-0.8196188637789614
GSE64075	ibuprofen	Kctd5	0.7328112003180937	10.672587237998428	4.623004516875021	0.0011152115222294175	0.023220150801278608	-0.8321933145073332
GSE64075	ibuprofen	Mettl1	0.558547700490153	8.164412852971507	4.613615177237608	0.001130646439855063	0.02345539827850546	-0.8463751530768704
GSE64075	ibuprofen	Mllt3	0.6240760008470185	8.466372386554024	4.609024623658205	0.0011382755886244678	0.023556211725171316	-0.8533133733465013
GSE64075	ibuprofen	Usp37	0.6124244638201289	9.623705327622831	4.604529771065464	0.001145798944125236	0.02368309336393	-0.860109848913595
GSE64075	ibuprofen	Acox1	0.6178102615399481	7.553491498373062	4.5868286353023615	0.0011759465640165852	0.02413031001264913	-0.88690283422532
GSE64075	ibuprofen	Met	1.031092697679514	7.483169903577079	4.58482440558069	0.0011794130271437237	0.024172283138243232	-0.8899392939832493
GSE64075	ibuprofen	Cln8	0.58269354309251	7.682758355972109	4.574289077410215	0.0011978147988382956	0.024286087655587898	-0.9059099242394621
GSE64075	ibuprofen	Cbl	0.523311373276388	6.67817547727543	4.571695458666851	0.0012023918236366367	0.024320912380360077	-0.9098440263364438
GSE64075	ibuprofen	Echdc1	0.6762788822518196	8.568886649748464	4.56307628930348	0.0012177367790223567	0.024485721451476726	-0.9229247341557674
GSE64075	ibuprofen	Ezh2	0.5059778652065318	9.904836573095515	4.561291040544843	0.001220941142211444	0.024521168559809767	-0.9256353896644436
GSE64075	ibuprofen	Ube2g2	1.0870383189179214	7.443975156291755	4.551706547484291	0.0012382988822676269	0.024723828974477228	-0.9401957984016391
GSE64075	ibuprofen	Blmh	0.4618978960003594	9.34363461725373	4.49809834839771	0.0013403616435237414	0.026011623536075345	-1.0218728813578437
GSE64075	ibuprofen	Nsdhl	0.5455835958254522	11.725764402672006	4.497763802290504	0.0013410260326340649	0.026011623536075345	-1.0223838534760583
GSE64075	ibuprofen	Pigk	0.4861408627841494	7.445525414548555	4.495536291971282	0.0013454586939776023	0.02604927190682726	-1.0257864591257766
GSE64075	ibuprofen	Chek2	0.6338156598012665	8.15920254186616	4.488161518222754	0.0013602459502885622	0.026236062495893837	-1.0370566254776694
GSE64075	ibuprofen	Aqp7	0.6188063935420616	9.869275351194663	4.476019181339384	0.0013849711694468073	0.026501399958897234	-1.0556290545742533
GSE64075	ibuprofen	Alg1	0.6546973491227221	9.418243847004991	4.452153537152954	0.001434974173186724	0.026942986379778548	-1.0921924466038897
GSE64075	ibuprofen	Med8	0.5300600288814677	10.871321875061222	4.440693518735249	0.0014596649894785755	0.027256159315060424	-1.1097776999774718
GSE64075	ibuprofen	Nipsnap1	0.8433405979172794	9.45869903881221	4.4399449293717534	0.0014612934975954048	0.027256648780258148	-1.1109270294357332
GSE64075	ibuprofen	Pdk4	0.5315617132449604	10.675894547664276	4.438770077715171	0.0014638532125895126	0.027274487403461334	-1.1127309661555342
GSE64075	ibuprofen	Agps	0.6900974402042725	10.179854347287286	4.419555496866497	0.001506401349735776	0.027673210972305927	-1.1422610430216489
GSE64075	ibuprofen	Med22	0.5243111892418862	9.667661266658687	4.407833186480408	0.0015330036590276723	0.028040779831956703	-1.1603013792138084
GSE64075	ibuprofen	Gatc	0.8118176615780253	9.591172526824124	4.404732719032101	0.0015401230517059343	0.028110550678722798	-1.1650760553571837
GSE64075	ibuprofen	Pds5a	0.50984378840043	8.309687188843183	4.384797178923214	0.0015867480439125466	0.028837789503201205	-1.195807753443062
GSE64075	ibuprofen	Rbck1	0.5271264523502284	10.28028465671473	4.37604916695215	0.0016076796098109807	0.029093870045207013	-1.2093103086144241
GSE64075	ibuprofen	Cdk6	0.5874469352368048	6.766761084670814	4.375215355926809	0.001609689959549674	0.029099294263442616	-1.2105978366318464
GSE64075	ibuprofen	Gramd3	0.590754694793284	8.497331943561123	4.368718403212064	0.0016254462129489835	0.02925975188198429	-1.2206333157753235
GSE64075	ibuprofen	Nudt2	0.5472049872630232	9.613696835864133	4.3661810775592524	0.0016316441277756703	0.029309290662715867	-1.2245541288919348
GSE64075	ibuprofen	Trim35	0.5925553249628908	6.927452145118559	4.3623557130704675	0.0016410358702676831	0.02944689998852696	-1.2304669314863697
GSE64075	ibuprofen	Nradd	0.5463509285375416	8.760055931860093	4.349410692212991	0.0016732461231172247	0.02983604800874959	-1.2504904570348687
GSE64075	ibuprofen	Thg1l	0.579050609475084	7.733745036328067	4.339150553135533	0.0016992529888004801	0.030147401286925713	-1.2663769687962354
GSE64075	ibuprofen	Ier3	0.5542943206384389	11.481250555609396	4.33204280020039	0.0017175210087987168	0.030277797459159015	-1.277390685053727
GSE64075	ibuprofen	Rock2	0.5375567651012718	8.350186644381738	4.317569206373368	0.0017553685841027345	0.03065767452173677	-1.299838899726221
GSE64075	ibuprofen	Mrpl38	0.4644816821610391	12.089570203560337	4.314056565878172	0.0017646868873870633	0.030788808862914185	-1.305291135525347
GSE64075	ibuprofen	Heatr5b	0.611698344906514	7.941456214834683	4.305193916056307	0.0017884319550607625	0.031043893864835335	-1.3190548167826783
GSE64075	ibuprofen	Calr	0.798499773414723	11.358738863612333	4.3005100414596535	0.001801117975574127	0.031168685536613908	-1.3263330770567858
GSE64075	ibuprofen	Pla2g4b	0.553490607399742	7.8861577395522815	4.288316137536707	0.0018345948245892369	0.03142829059525429	-1.3452947737249712
GSE64075	ibuprofen	B9d2	0.5139695655799339	7.829615394868771	4.276121852401122	0.0018687341380508513	0.03185274190619542	-1.3642766893047247
GSE64075	ibuprofen	Tnks	0.4710624379615433	7.279565826570344	4.261709537940046	0.0019099546575089535	0.03236079549689722	-1.3867364469543322
GSE64075	ibuprofen	Cast	1.186365483157361	8.099119232757143	4.254959765682478	0.0019295903981036253	0.03262849131425524	-1.3972644635627436
GSE64075	ibuprofen	Mrpl4	0.4794321130218564	10.523169859164195	4.242135822908329	0.001967488958807245	0.03311219890297817	-1.41728310162022
GSE64075	ibuprofen	Rab11fip5	0.5414246938612485	10.231766775362347	4.234056192594903	0.0019917715447845233	0.033348450539694416	-1.4299066846603878
GSE64075	ibuprofen	Cenpa	0.6344890630771606	10.84646374690573	4.230365067295713	0.0020029704824615587	0.03340444203642507	-1.4356765034238075
GSE64075	ibuprofen	Slc25a30	0.5299677031941942	8.325106683441549	4.228218683378747	0.0020095133403361526	0.03344797596130948	-1.4390324561792234
GSE64075	ibuprofen	Ncapg2	0.5041224254532679	7.9145691948788315	4.226218447658812	0.002015631099213791	0.033517009412244184	-1.442160437493511
GSE64075	ibuprofen	A730008H23Rik	0.531968442467031	7.009848353347737	4.218974935166908	0.002037951318486267	0.03364673987078842	-1.4534922162170592
GSE64075	ibuprofen	Sbno1	0.7005669579886825	8.549348869249691	4.217916641916414	0.0020412342335343983	0.03364673987078842	-1.4551483814466852
GSE64075	ibuprofen	Vps13a	0.6216425455070872	9.144947818931291	4.215966229934028	0.0020472992757975595	0.03371404451170598	-1.4582010371904222
GSE64075	ibuprofen	Sbds	0.490544046265936	12.775295288828218	4.204349167036632	0.0020838220189374774	0.03401909439937181	-1.476393441241843
GSE64075	ibuprofen	Nat8l	0.6195339734602011	9.186861381911216	4.194217630772397	0.002116238427065707	0.034416187268465334	-1.492273644472765
GSE64075	ibuprofen	Nadsyn1	0.5521792785778976	7.766026558483412	4.190449249181375	0.0021284315785505617	0.03448261865021295	-1.498183570273615
GSE64075	ibuprofen	Paqr3	0.7416609385394891	7.791236325843716	4.187137059685928	0.002139210140112211	0.03449298928288987	-1.5033795509846852
GSE64075	ibuprofen	Irx3	0.5019332820337692	11.129622654327509	4.1858176017013875	0.002143520032331727	0.03449708540207664	-1.50544983397495
GSE64075	ibuprofen	Dnajb12	0.47552627752525867	9.771537885180653	4.162511633464567	0.0022211827614275603	0.03541193997623639	-1.5420543281151664
GSE64075	ibuprofen	Cdr2	0.5598149119162538	10.894120697877476	4.159537711264944	0.0022313052191818878	0.035440460395427725	-1.5467301395418014
GSE64075	ibuprofen	Arid5b	0.6754607156698599	8.597457149578027	4.15412984516208	0.002249837603927073	0.03564994789124018	-1.55523563018106
GSE64075	ibuprofen	Gpd1	0.8373402783297413	11.025318737147392	4.1482267455846955	0.002270253356263263	0.03575717306682016	-1.5645242289353352
GSE64075	ibuprofen	Pih1d1	0.538545231494106	9.753202374656654	4.14686800628147	0.002274980247503823	0.035766810527067955	-1.5666628420655337
GSE64075	ibuprofen	Tpm3	0.522800780462843	10.245926942488726	4.125478878490619	0.002350779622706368	0.036490695374126386	-1.6003591339808088
GSE64075	ibuprofen	P2rx4	0.5530044316143727	10.223852760175687	4.1181257284287875	0.0023774516737400356	0.03676620947453795	-1.6119564215633515
GSE64075	ibuprofen	Ppp3cc	0.49234508156048873	8.483169021639645	4.116896928266094	0.002381940041038022	0.036802163522341315	-1.6138951234311296
GSE64075	ibuprofen	Plk3	0.7105569445798023	9.791672500193133	4.113589765277539	0.0023940645273805537	0.03687236282695868	-1.6191138289804146
GSE64075	ibuprofen	Tubb2b	0.48278541815542525	9.20826546285984	4.1113740013386515	0.0024022243290355255	0.03688231208296418	-1.622611064249293
GSE64075	ibuprofen	Tspan18	0.4632843201710047	7.750332792658562	4.092442346881946	0.0024731538856460084	0.03749627517711609	-1.6525164249213704
GSE64075	ibuprofen	Chchd5	0.4983411012572217	8.546217771033216	4.083950428876418	0.002505686479337877	0.0378568303603691	-1.6659449875184738
GSE64075	ibuprofen	Strbp	0.5167490533705567	9.24814491863541	4.08391144417939	0.002505836869424232	0.0378568303603691	-1.6660066557265214
GSE64075	ibuprofen	Map3k7	0.5236003480017039	7.614402436282429	4.077871645803467	0.0025292521168936715	0.03802760666203359	-1.675562994956544
GSE64075	ibuprofen	Eno2	0.4844403812401403	8.87094742420138	4.065064756130832	0.002579671013549857	0.038527465857328025	-1.6958411212666382
GSE64075	ibuprofen	Acbd5	0.5826625325286362	7.202958741905468	4.062465053943771	0.0025900348038055323	0.03854091180428311	-1.6999598603312318
GSE64075	ibuprofen	Wdr4	0.5754933207328922	7.27830945567264	4.057544629445496	0.0026097709007819074	0.03873892913891887	-1.707757587141062
GSE64075	ibuprofen	Tom1	0.8472520779938819	9.147076413649243	4.049467109563263	0.0026425157381807104	0.039040935005721915	-1.7205649146177873
GSE64075	ibuprofen	Srm	0.4487802768334435	10.413370146580945	4.040262755933647	0.002680358573066412	0.03944254298134319	-1.7351684670426772
GSE64075	ibuprofen	Katnal1	0.6413654510088411	8.78890643623559	4.034189958989107	0.0027056395468170063	0.03967727097491732	-1.744809078739407
GSE64075	ibuprofen	Cpsf6	0.6042924761465267	8.063623212519097	4.021516701983831	0.0027592130893060135	0.04026456525606602	-1.764942148330257
GSE64075	ibuprofen	Gna12	0.5814558386296758	8.286027344185085	4.01830574509501	0.002772963883575794	0.04031699882351097	-1.7700461914724537
GSE64075	ibuprofen	Hira	0.4700363676935822	7.204050967491661	4.0163110487466716	0.0027815425224068857	0.040370265534948976	-1.7732175179763034
GSE64075	ibuprofen	Csnk1d	0.44808084487858085	10.143139199429031	4.0097961751715445	0.0028097570036418945	0.040507402472338076	-1.7835786606937019
GSE64075	ibuprofen	Mtx1	0.46618307455225194	11.481686024272308	4.008695380984961	0.0028145540717239583	0.040539107885364786	-1.7853298399640982
GSE64075	ibuprofen	Fgf10	0.5191529755969271	8.92879545770107	3.9671520114957146	0.003002062992391912	0.0422050360029577	-1.851522130975093
GSE64075	ibuprofen	Bola2	0.46423353731400774	10.549890205655608	3.9546081885009534	0.0030612373020309207	0.04277038993670886	-1.8715479174738974
GSE64075	ibuprofen	Mpst	0.5513112893220686	8.400041969039941	3.952042948276231	0.003073489399880663	0.04277038993670886	-1.8756454600432848
GSE64075	ibuprofen	Ppie	0.49114740053617184	8.10654610204012	3.948685474267191	0.0030896035576671787	0.04286887937967078	-1.8810096006583885
GSE64075	ibuprofen	Mrpl30	0.5336549399451227	12.03262794147249	3.942644506785411	0.0031188218905472058	0.043098520861168575	-1.890664321134416
GSE64075	ibuprofen	Cbx3	0.9505702526265247	10.222233208723011	3.9417928377799374	0.0031229645324993604	0.04312073836229433	-1.892025799261945
GSE64075	ibuprofen	Prrg1	0.8989517611972192	7.249636492712615	3.9361227415529787	0.003150693019293405	0.043362814685436984	-1.9010921155864544
GSE64075	ibuprofen	Trpc4ap	0.6978637619412281	9.68748793730822	3.923644002282709	0.0032126360509100328	0.04394347606739375	-1.9210580648629119
GSE64075	ibuprofen	Rab9	0.6024038673672688	9.148329690686452	3.9215938541264217	0.003222934912307671	0.04395570962842726	-1.9243399749351404
GSE64075	ibuprofen	Ctdspl2	0.5371279867475718	9.959887031645943	3.9214390955616163	0.0032237137487667327	0.04395570962842726	-1.924587734101709
GSE64075	ibuprofen	Noc4l	0.47590712084842557	9.199457885059502	3.921227371487146	0.003224779590634132	0.04395570962842726	-1.9249266959850937
GSE64075	ibuprofen	Slc10a7	0.5832353468856805	7.866725598126587	3.9173271269440586	0.0032444804210009447	0.044118190600836986	-1.9311717333694736
GSE64075	ibuprofen	Plekhj1	0.45734857973856663	7.36773315129722	3.914102900353468	0.003260862323440933	0.04419968501408637	-1.93633562369605
GSE64075	ibuprofen	Mrto4	0.9604043632144172	8.80626769229648	3.90112662277185	0.0033276796630006705	0.04471339553499558	-1.957130034376088
GSE64075	ibuprofen	Lsm12	0.5120890966500474	10.367517405287217	3.8978793914872445	0.0033446248967419533	0.04490561493171063	-1.962336631386214
GSE64075	ibuprofen	Crat	0.5996840132099502	11.871049208171694	3.890559061988667	0.0033831593169644913	0.04520889484751215	-1.974078294315464
GSE64075	ibuprofen	Txndc11	0.48311130395411567	7.680053682100627	3.8875592389019435	0.003399085285812902	0.04535046258585355	-1.9788916577142652
GSE64075	ibuprofen	Acvr1b	0.8579396356190657	7.764906007816309	3.8729335253043593	0.0034778714172074916	0.04589764986665371	-2.0023734688788997
GSE64075	ibuprofen	Vps41	0.4541999129961866	8.590828106999965	3.869395324029423	0.003497218401712485	0.04601019507465668	-2.008057613940988
GSE64075	ibuprofen	Edem1	0.6012385715226319	8.030840746983705	3.866644091249328	0.003512340505652148	0.046102179275963495	-2.01247842867748
GSE64075	ibuprofen	1700123O20Rik	0.5040974057040183	11.925918640824209	3.8544003688984203	0.0035804773647433235	0.04676077650395808	-2.032162170090973
GSE64075	ibuprofen	Casp8	0.46893219531410535	10.05894811435484	3.8536222941771343	0.003584854129778959	0.04676530184177137	-2.0334135957835615
GSE64075	ibuprofen	Slc1a5	1.2320480621251653	8.88465144189212	3.8516752866905515	0.003595830972040523	0.04687255223400869	-2.036545373357046
GSE64075	ibuprofen	Akr1b8	0.5366290946253055	10.78472276217896	3.837904746797205	0.003674483191159221	0.047473679262669224	-2.058706982556582
GSE64075	ibuprofen	Sdcbp2	0.45448203578223717	9.275340468887524	3.8285792320785323	0.00372877332633706	0.04776367699873474	-2.0737264512569267
GSE64075	ibuprofen	Scarb1	0.4932626265677986	7.954444276629545	3.8244868986193046	0.0037528632901407417	0.04778439927289233	-2.0803203755078155
GSE64075	ibuprofen	Cyc1	0.4887574033672882	13.459368200676927	3.811215114241754	0.003832121408321872	0.04855861534502079	-2.1017171312938716
GSE64075	ibuprofen	Dpep2	0.5239562730571039	8.923077026457237	3.804108102201798	0.003875285603299416	0.04885018191989677	-2.113182606576772
GSE64075	ibuprofen	Eif4a3	0.5304148085049005	10.65148812847915	3.8033953909229554	0.0038796423357698273	0.04885018191989677	-2.1143326861925003
GSE64075	ibuprofen	Akap1	0.5418694995435366	9.570517501477715	3.794119680432621	0.00393681562540048	0.049387293955521806	-2.129305394908749
GSE64075	ibuprofen	Gk5	0.8155966331322874	8.564305822749839	3.7883076917061564	0.003973089946061764	0.049667042123895264	-2.1386915310404397
GSE64075	ibuprofen	Ppfibp1	0.8868132290272142	9.229470442100414	3.784194717293235	0.003998972292826998	0.04984152215230234	-2.145335915663698
GSE64075	ibuprofen	Gsk3b	0.4606190070780878	9.939179015610806	3.749089257117795	0.004227225558495702	0.05163687777325242	-2.202117378659749
GSE64075	ibuprofen	Steap1	0.5387040580606115	7.766076951693243	3.746073892373209	0.004247459015240774	0.051782352543705196	-2.2070003409542656
GSE64075	ibuprofen	Rps19bp1	0.5190895617571137	8.330599033366893	3.7416729692243025	0.004277172347835965	0.0520078476118925	-2.214128634475247
GSE64075	ibuprofen	Spef1	0.537469056304393	7.346244171912903	3.73654897721404	0.004312042596636819	0.0523569997226188	-2.222430504999969
GSE64075	ibuprofen	Pcsk4	0.5179210830676256	8.921515181289111	3.732607697377525	0.0043390670455290105	0.05260082079370805	-2.2288179023737955
GSE64075	ibuprofen	Chmp4b	0.5232659782712632	11.1758725421148	3.7325420251149173	0.004339518847305804	0.05260082079370805	-2.2289243463668402
GSE64075	ibuprofen	Tmem214	0.7942041538546348	7.564395851218518	3.7201442646927663	0.004425701427038123	0.05334465395370561	-2.24902660828955
GSE64075	ibuprofen	Zfp91	0.5127438850516128	11.390107272675381	3.7095817001654194	0.004500542767405617	0.05391460071573025	-2.2661649267846498
GSE64075	ibuprofen	Siah2	0.4798263258863219	7.236581064014556	3.703800803691074	0.004542064264615855	0.05410718151637276	-2.275549263025484
GSE64075	ibuprofen	Rbbp5	0.4617893046174507	9.679985888781312	3.698501810015735	0.00458047730964164	0.05433647106995393	-2.2841541031700325
GSE64075	ibuprofen	Far1	0.4958423532237822	8.791649191357305	3.6959821156834805	0.004598862194020204	0.05436500679810819	-2.2882466752297423
GSE64075	ibuprofen	Fos	0.5719299889087789	8.040883279272295	3.6953297934164797	0.004603634439198057	0.054383628781387604	-2.2893062967182543
GSE64075	ibuprofen	Ndufb7	0.5264090262678421	10.013973906752184	3.677415031869173	0.004736743792393562	0.055227380844692864	-2.318422350350298
GSE64075	ibuprofen	Bax	0.5670353740728704	8.736095945589604	3.6574553026042684	0.004889808307653048	0.056470148758646296	-2.3508970301766583
GSE64075	ibuprofen	Ube2v1	0.4721633388052345	8.92424331813136	3.655048766629754	0.004908610087079659	0.05657696742486164	-2.3548149488944503
GSE64075	ibuprofen	Dctn1	0.7027594111349492	10.20845594875409	3.6201760470299464	0.005189720834855022	0.05845629044526056	-2.4116471114230347
GSE64075	ibuprofen	Prrx1	0.5131450907805171	9.470886689205656	3.613853989645419	0.005242461434709129	0.05890324403291744	-2.4219616682262224
GSE64075	ibuprofen	Aptx	0.4484867694177544	7.349573749921848	3.5996529031831725	0.005362985271406906	0.05997201396205653	-2.4451435948453604
GSE64075	ibuprofen	Raet1c	0.4441951423549239	7.187870583788763	3.5929668794257346	0.005420728784630087	0.06044527755147275	-2.456063860300815
GSE64075	ibuprofen	Fabp5	0.6684033350660573	10.317739139600738	3.5915551604092344	0.005433003901957664	0.06044527755147275	-2.4583701013844195
GSE64075	ibuprofen	Timm50	0.6066181496221348	10.082628110932244	3.5766234898150358	0.005564629787974752	0.061387708708953125	-2.482773316611124
GSE64075	ibuprofen	Eif2b1	0.5230420438545526	11.07179902400257	3.575815911698026	0.005571843057234943	0.061387708708953125	-2.4840936918044187
GSE64075	ibuprofen	Tbc1d20	0.5437425673147396	10.847226730514295	3.5667361154427515	0.0056536191193871784	0.06183173231009545	-2.4989426901012823
GSE64075	ibuprofen	Retsat	0.560267022688462	13.739904348735891	3.564900657756852	0.0056703017108781905	0.06183173231009545	-2.5019451989533668
GSE64075	ibuprofen	Atad3a	0.5072865205160982	11.77171445683217	3.5595205920532957	0.0057194983024761396	0.06216893650058889	-2.5107476882821027
GSE64075	ibuprofen	Chac1	0.5054700442234072	12.402915077552592	3.5435983516663114	0.0058677232108176386	0.06301505021415331	-2.5368122243537146
GSE64075	ibuprofen	Decr2	0.846719027394296	8.734770457868539	3.5390642373036294	0.0059106620518675854	0.06313128365793537	-2.5442382169636346
GSE64075	ibuprofen	4933434E20Rik	0.5599576946308039	10.543416372951484	3.5307819823425275	0.005989945037006499	0.0637241744993856	-2.5578071057390757
GSE64075	ibuprofen	Pus10	0.5477253038003245	9.769517089472505	3.5273888575374586	0.006022745841388421	0.06390470444457799	-2.563367637364527
GSE64075	ibuprofen	Uxt	0.5048193118490413	12.069080545430797	3.5197414004859056	0.0060973614858749305	0.06450386581854381	-2.5759032823336225
GSE64075	ibuprofen	Insig1	0.7920788776194052	12.229935701337416	3.5017261457919724	0.0062769704178650765	0.06576130329361675	-2.605451363166855
GSE64075	ibuprofen	Timm44	0.47033692673665484	10.798251551073177	3.4952243438562567	0.006343139285802059	0.06619824686550849	-2.6161214070594783
GSE64075	ibuprofen	Usp8	0.7995315771929291	8.940667947187416	3.491663803695439	0.00637968257503292	0.06653778071454299	-2.6219659005584406
GSE64075	ibuprofen	Mtbp	0.5360647793229635	8.388609248775133	3.491293429885926	0.006383496450892608	0.06653778071454299	-2.6225739088947515
GSE64075	ibuprofen	Osbpl11	0.511268411548267	7.725277452873178	3.480502058719609	0.0064956685293657305	0.06741782632888373	-2.6402935009695865
GSE64075	ibuprofen	Mrpl2	0.5760608842191238	11.375199612532946	3.473059790566264	0.0065742228647611535	0.06781934818220255	-2.6525187228417018
GSE64075	ibuprofen	Wnt5a	0.5261635344359991	9.22759446815359	3.4664270971068603	0.0066450658091678	0.0684671196122068	-2.6634174076396517
GSE64075	ibuprofen	Prdm15	0.4541515780187172	7.178576259873429	3.4576320121695487	0.0067402328646523025	0.0692379838530195	-2.6778740624527817
GSE64075	ibuprofen	Ankrd11	0.48596081976021077	9.751737609648824	3.4569486586254747	0.006747686235461263	0.06927271608414698	-2.6789975302553346
GSE64075	ibuprofen	Tmem168	0.9073605362437593	7.854238406808227	3.450981995734924	0.006813130527679039	0.06981817072671574	-2.688808398719895
GSE64075	ibuprofen	Atp2a3	0.48243939978450456	10.847638734965795	3.443842411278218	0.006892308850235617	0.07020662625829825	-2.7005510909636268
GSE64075	ibuprofen	Gnpnat1	0.45507746788610265	6.712278456535153	3.4382607029726104	0.006954876811596469	0.07056386780535318	-2.7097339070571502
GSE64075	ibuprofen	Rn18s	1.961455209395195	13.876905057374906	3.420154164508103	0.007161939545240769	0.07183476037977048	-2.7395363913028836
GSE64075	ibuprofen	Alg11	0.8374076939668764	7.838567151072404	3.406167434553446	0.007326271528155194	0.07275376822267834	-2.7625724767317656
GSE64075	ibuprofen	Pus1	0.45955999642291545	9.605457299629538	3.3703703191693846	0.007764947292602639	0.07497347241654893	-2.8215856179878163
GSE64075	ibuprofen	Nanos1	0.5308456634041474	7.376863496081205	3.3684375323289757	0.007789395089618812	0.07507388094589552	-2.824774091112036
GSE64075	ibuprofen	Ctsa	0.5778546459125325	9.01431606208228	3.360534108705083	0.007890199624057627	0.0759163946859979	-2.837814438691262
GSE64075	ibuprofen	Cyb5r1	0.5326267773330735	9.596411072460672	3.355047259157831	0.00796097722313041	0.07641611964790049	-2.8468696374548355
GSE64075	ibuprofen	Lin54	0.502804377028888	9.942561751962897	3.3479195377915616	0.008053906088400403	0.07699509374001198	-2.8586353786478584
GSE64075	ibuprofen	Ddx5	1.1038402820062716	9.656644912146504	3.3403799088467387	0.00815343059804701	0.077528232478131745	-2.871084126264628
GSE64075	ibuprofen	Mrpl35	0.44682500174162154	9.070019741631837	3.334730849364999	0.008228834404173381	0.07802714718472319	-2.880413372128752
GSE64075	ibuprofen	Gtf2f1	0.48382601419164933	8.202974721091644	3.3275941010129095	0.008325130755423828	0.0787208445139048	-2.8922019389885723
GSE64075	ibuprofen	Mbd3	0.4981817907164712	9.510858482835303	3.3208483447576302	0.00841722540111938	0.07919547638188151	-2.9033471320573603
GSE64075	ibuprofen	Sh3gl1	0.5170690453622584	8.974407019300383	3.315935958220031	0.00848495431261199	0.07965648885863276	-2.911464757917004
GSE64075	ibuprofen	Gramd1a	0.6927697710066484	6.978926059683865	3.3107072708647087	0.008557664794097676	0.07995888712080301	-2.920106420656627
GSE64075	ibuprofen	C1galt1	0.4771301850699862	7.854074404112695	3.3100731717842717	0.008566526399103899	0.07998088944849419	-2.9211545159335834
GSE64075	ibuprofen	Spg21	0.4603073907251299	12.62584459043414	3.3065922670356223	0.00861534201751207	0.0802604507447414	-2.9269084239723084
GSE64075	ibuprofen	Maea	0.7303381710864423	9.303998406446198	3.3041479444683906	0.008649792900469437	0.08040526067206863	-2.9309492311432734
GSE64075	ibuprofen	Arhgap17	0.6018150325417133	10.424791397610722	3.2916695824222506	0.008827902337463752	0.08157058482487556	-2.9515822736372246
GSE64075	ibuprofen	Eif4b	0.5370141952405114	8.843229166311197	3.285866349367054	0.008912023885294511	0.08213027458165885	-2.9611805007409804
GSE64075	ibuprofen	Nudt19	0.4989709218327563	11.121589520270355	3.2831157031293308	0.008952185637772154	0.08227208529667321	-2.9657304711038437
GSE64075	ibuprofen	Nup54	0.6476442073714407	7.550089463065898	3.2807762284623787	0.008986491315948909	0.0824110580319203	-2.969600580609171
GSE64075	ibuprofen	H2afy2	0.4871387539275417	8.465180969474362	3.272550957570608	0.009108189025964055	0.08307742816121959	-2.9832093458443714
GSE64075	ibuprofen	Ube3a	0.778745670059911	8.248413217773527	3.2605191650498413	0.009289285404579496	0.0842773514758943	-3.0031214822794245
GSE64075	ibuprofen	Sema3g	0.5597871689583943	7.502143732776602	3.2576007619743135	0.00933377021692711	0.08459071132666333	-3.0079522748403646
GSE64075	ibuprofen	Ubxn6	0.5530106122366665	11.129695533216415	3.2543782863285875	0.00938314591277575	0.08490249740544058	-3.0132868174517538
GSE64075	ibuprofen	Mnat1	0.47636591915579785	10.384759902899912	3.248305459541637	0.009476930717246257	0.08543299863862008	-3.0233410705014725
GSE64075	ibuprofen	Abcc1	0.7093003597361844	7.752257654261834	3.24071147302103	0.00959557216290276	0.08604653561578221	-3.035915918748589
GSE64075	ibuprofen	Nrbf2	0.4536768358867094	10.87433478302395	3.2151413144935477	0.010006461518125656	0.08838001915100496	-3.078274100107675
GSE64075	ibuprofen	Cbx5	0.44807045979169935	10.150449266463982	3.2145262539231694	0.010016565791432843	0.08842335271305868	-3.0792932798945163
GSE64075	ibuprofen	Emd	0.4501323305572353	9.495390063779624	3.2111638021690623	0.010071990929243517	0.08873567596186373	-3.084865237216921
GSE64075	ibuprofen	Eef2	0.7249761435571781	11.35254550792837	3.207221060119741	0.010137384688660779	0.0891660035878017	-3.0913993138865674
GSE64075	ibuprofen	Golga7	0.6511430243984777	10.334308730686152	3.189202563557706	0.010441859446557138	0.09048724964105119	-3.1212671137422117
GSE64075	ibuprofen	Gnb1	0.4688180293876016	12.278495926088727	3.1367000257460345	0.011383942963269182	0.09567799098229844	-3.208352553115597
GSE64075	ibuprofen	Aifm1	0.5237495422659563	10.235732177296082	3.1310070361667166	0.011491225230503032	0.09629420315078181	-3.217799805049289
GSE64075	ibuprofen	Cabp4	0.4884938622123914	7.595145018858798	3.128156814463788	0.01154532681259671	0.09650985474647795	-3.2225298939088893
GSE64075	ibuprofen	Rnf166	0.48200017631216274	10.380804955872492	3.117316377917346	0.011753499605684559	0.0976740507045921	-3.240521768190318
GSE64075	ibuprofen	Tsc22d1	0.5263472926760658	10.521505009212882	3.1128619520233354	0.011840154845019893	0.09815442206073752	-3.247915485731001
GSE64075	ibuprofen	Rbm6	0.47899285258921415	7.843836025883614	3.1088161423598017	0.011919430149231252	0.09842787682940429	-3.2546312955379095
GSE64075	ibuprofen	Trim29	0.5025174856509058	10.235170869821399	3.0914490077133956	0.012265975010874368	0.09993127438217618	-3.283463105657043
GSE64075	ibuprofen	Unc119	0.491314630231004	8.58391948700702	3.077896833275752	0.01254357452467566	0.10160892678059888	-3.305964935268505
GSE64075	ibuprofen	Zyg11b	0.5842415669166465	7.413408018987582	3.0571958790532916	0.01298011581973007	0.10366420197625738	-3.340341121540153
GSE64075	ibuprofen	Ibtk	0.48577438350798363	9.94281043061731	3.0493758838634384	0.013149052607676784	0.10452267939681766	-3.3533282492272996
GSE64075	ibuprofen	Hdhd2	0.512019267542388	9.720728355612012	3.030738977303629	0.01356081639926655	0.10670950816053278	-3.384281551577092
GSE64075	ibuprofen	Gtf2f2	0.534363029146334	11.484834046339687	3.0217420829382036	0.01376429924120893	0.10775172314413489	-3.3992248204351174
GSE64075	ibuprofen	Hnrnpf	0.5826171312499981	9.969162773502292	3.0150783818172324	0.013917025855213911	0.10822912771661622	-3.4102929788158485
GSE64075	ibuprofen	Sap30l	0.5124720858812891	10.969640863308008	3.0036988855199405	0.014181857294161142	0.10916179838505666	-3.429194066266715
GSE64075	ibuprofen	Tubb5	0.448221567776412	13.343601551336036	2.9718806020733908	0.014950051869306267	0.11299735200568592	-3.482042468246086
GSE64075	ibuprofen	Cryz	0.6326562946291697	8.850162151909608	2.9686670345854096	0.015029966108107981	0.11334216079186657	-3.48737977043973
GSE64075	ibuprofen	Prkce	0.5248657899061177	6.823920589314741	2.936868785122053	0.015844625179388977	0.11743331121675198	-3.5401874031742695
GSE64075	ibuprofen	Lonrf1	0.47808782497096114	8.691871165309097	2.900616529401055	0.016828539057048352	0.121661826561602	-3.60037489655855
GSE64075	ibuprofen	Hspa5	0.47158723666105323	8.796027783962952	2.899578146312005	0.016857621077609908	0.12176857416187778	-3.6020985052846153
GSE64075	ibuprofen	Hnrnpk	0.63974809909857	11.000674889731801	2.851090320822238	0.018274144770540963	0.12861459523859012	-3.682553835567122
GSE64075	ibuprofen	Pdcd2l	0.6334952970435143	9.774960725533822	2.8413306287639184	0.018573583923127128	0.13034456935491567	-3.698739800611537
GSE64075	ibuprofen	Fbxo4	0.46751571268312714	11.945642345956719	2.8052206810666203	0.019725442682276856	0.13513874565775738	-3.758596742522676
GSE64075	ibuprofen	Zbtb17	0.4746049306533339	9.362880472596494	2.7962096293227465	0.020024007410106823	0.1361017166401879	-3.773525623307128
GSE64075	ibuprofen	Hspa8	0.4874956069730054	13.458112996356535	2.790863856711661	0.02020328880053229	0.1368187513950579	-3.7823804465957886
GSE64075	ibuprofen	Kdelr2	0.5688874400335735	10.890126587254668	2.789831222527193	0.02023810715805189	0.1368187513950579	-3.7840907703538296
GSE64075	ibuprofen	Idh3a	0.4448103706115493	11.101862852100414	2.7844405084467803	0.020420860009436433	0.13755976409218443	-3.7930184686169577
GSE64075	ibuprofen	Lypla1	0.6487436780987031	10.695324539840986	2.7537793269416637	0.021492536388214512	0.1420793739317098	-3.8437702724502407
GSE64075	ibuprofen	Cmtm4	0.500125554135686	9.691100734301235	2.753610893974779	0.021498577890789548	0.1420793739317098	-3.8440489364082397
GSE64075	ibuprofen	Mtss1	0.4680784455402842	7.327022421321196	2.7523624423156705	0.021543411985810893	0.14219685340089153	-3.8461143895885868
GSE64075	ibuprofen	Elf2	0.45810310058823756	7.260051664097169	2.7408516271366925	0.02196126155854012	0.14357533450127824	-3.8651539620014783
GSE64075	ibuprofen	Hmgb2	0.4987311878132289	8.575224110460335	2.716529750249852	0.022871267721893917	0.14731659796180893	-3.905358410403097
GSE64075	ibuprofen	Isoc2a	0.5491768364720043	9.149429158533003	2.7125160443107847	0.023025056399166997	0.1478721745816677	-3.911989632196794
GSE64075	ibuprofen	Hnrnpa2b1	0.5745965907239664	12.43051256027072	2.7023055701615246	0.023420994656118556	0.14950823491132798	-3.928854111363066
GSE64075	ibuprofen	Ubd	0.4599723334918274	8.440841502800474	2.6996092648668712	0.023526691306843074	0.15006094706438228	-3.9333064058711162
GSE64075	ibuprofen	Gtf3c4	0.52778624644863	8.229347396628777	2.6896702114197284	0.0239204740157908	0.1513243523550083	-3.949714070967431
GSE64075	ibuprofen	Zdhhc17	0.5674838127654204	7.5566915837283535	2.6834387835525457	0.024170739087201795	0.15217188845758317	-3.959997576740453
GSE64075	ibuprofen	Pcyt1a	0.44395454725637207	9.007693276888771	2.6657639067194823	0.024895019612784532	0.15496819054731262	-3.9891504826819797
GSE64075	ibuprofen	Jmy	0.4732679084459308	6.600346443392884	2.6089987077051684	0.02737190791532653	0.16435705102280962	-4.082610867951826
GSE64075	ibuprofen	Ppp1cb	0.484283128136577	10.657523599757019	2.597278477060439	0.027913309009355885	0.16625794867821905	-4.1018725230490025
GSE64075	ibuprofen	Klhl24	0.4829730482804853	7.504661155471456	2.595473585509928	0.027997631019619457	0.1665854149264591	-4.10483763731953
GSE64075	ibuprofen	Btbd3	0.48864724226585005	8.785135037003707	2.5546849659894133	0.029972638617204474	0.17383094907125332	-4.171760474690583
GSE64075	ibuprofen	Fscn1	0.4737188308595793	10.250443041634439	2.5521484343006025	0.030099957302775964	0.17415999104677615	-4.175916576551538
GSE64075	ibuprofen	Optn	0.4489951918466725	9.391508933272853	2.5246202054917775	0.03151688781159556	0.17900960886913259	-4.220976231938774
GSE64075	ibuprofen	Usp46	0.5220584618152387	8.454417062326026	2.5204005831045038	0.03173987857398644	0.17976079606132475	-4.227875580379417
GSE64075	ibuprofen	Nfu1	0.47759328646217786	8.05745910019936	2.5109842988592717	0.032243172968813266	0.18149275765255918	-4.243264303663402
GSE64075	ibuprofen	Car5b	0.49289447648960405	12.870006674601058	2.5106074012483783	0.03226348240205391	0.18149275765255918	-4.243880037041877
GSE64075	ibuprofen	Lrrc39	0.574759663682532	8.478901617452417	2.4870020491447242	0.03356115483360948	0.18633024134532594	-4.282409470394784
GSE64075	ibuprofen	Opa1	0.48168417760702326	8.437458318559903	2.4722895305802814	0.03439605488916938	0.18819919257628184	-4.306388420841577
GSE64075	ibuprofen	Gpam	0.6843186757917612	9.318514918550967	2.4638223598858335	0.03488585823573588	0.19008434799747057	-4.3201757431143815
GSE64075	ibuprofen	Slc25a11	0.4651036696708836	11.444666475333603	2.4303603889960264	0.036890116504179865	0.19690548222547966	-4.374567549525896
GSE64075	ibuprofen	Cttn	0.4474230249725074	7.662177956604755	2.2699553573530644	0.048188526371645814	0.23319041167923169	-4.632857711281412
GSE64075	ibuprofen	Psmg2	0.46609317498738384	10.441092978032852	2.2506613177941963	0.04975759414031823	0.23782703959565987	-4.6636121139434845
GSE64075	ibuprofen	Msn	0.45840243421271915	9.744674424977864	2.22181209439207	0.052196981785108135	0.245893895637351	-4.709454954584233
GSE64075	ibuprofen	Mrpl1	0.5024831202737989	11.833010391161459	2.2139234960664433	0.05288401667277196	0.24784637341994814	-4.72195964245566
GSE64075	ibuprofen	Itgav	0.6295113780011002	8.385471618922141	2.15064312195481	0.05872171498255581	0.26510485498095987	-4.821764700841888
GSE64075	ibuprofen	Gsn	0.6961363098018103	10.671875232146409	1.9762490392104068	0.07819544148997713	0.3153966979877113	-5.091522169087753
GSE64075	ibuprofen	Stk25	0.44987975566898547	8.35575946797242	1.6777599763044377	0.1262840233050905	0.41131707619993335	-5.529945766970014
